# Supplementary material for: Population transcriptogenomics highlights impaired metabolism and small population sizes in tree frogs living in the Chernobyl Exclusion Zone
Source: BMC Biol. 2023 Jul 31;21:164. doi: 10.1186/s12915-023-01659-2 (PMC10391870; doi:10.1186/s12915-023-01659-2)
Supplement: Supplementary file 1 — Additional file 1: Table S1. Sampling sites, doses and individual parameters measured in 87 sampled frogs including weight, length, width, BCI (Ri), Individual Total Dose Rate (ITDR) and Average Total Dose Rate (ATDR). [file 12915_2023_1659_MOESM1_ESM.xlsx]

## Sheet: Sheet1
Table S1
Frog ID	Sample id	Population	GPS_long	GPS_lat	Ambiant dose rate µGy/h	ITDR µGy/h	ATDR µGy/h	Mass (g)	Length (mm)	Width (mm)	Thickness (mm)	Body Condition Index (Ri)
12-10	A18-10	A18	30.1044	51.4047	7.61	11.3399	13.528	5.656	38	26	14	0.0498561
12-11	A18-11	A18	30.1044	51.4047	7.61	9.83456	13.528	3.518	34	20	10	-0.0874022
12-13	A18-13	A18	30.1044	51.4047	7.61	10.3513	13.528	6.735	36	17	9	0.159204
12-14	A18-14	A18	30.1044	51.4047	7.61	3.15681	13.528	6.805	42	22	14	0.0681273
12-15	A18-15	A18	30.1044	51.4047	7.61	9.37617	13.528	4.237	33	20	9	0.011868
12-16	A18-16	A18	30.1044	51.4047	7.61	16.265	13.528	5.814	41	22	16	0.0147137
12-17	A18-17	A18	30.1044	51.4047	7.61	12.1059	13.528	4.285	36	15	11	-0.037183
12-2	A18-2	A18	30.1044	51.4047	7.61	9.49831	13.528	4.28	31	22	11	0.0550133
12-20	A18-20	A18	30.1044	51.4047	7.61	27.0653	13.528	8.314	47	26	9	0.0853776
12-21	A18-21	A18	30.1044	51.4047	7.61	11.0609	13.528	6.301	43	22	12	0.0201207
12-22	A18-22	A18	30.1044	51.4047	7.61	12.3927	13.528	3.213	33	15	7	-0.10828
12-3	A18-3	A18	30.1044	51.4047	7.61	16.892	13.528	5.676	35	25	14	0.102373
12-5	A18-5	A18	30.1044	51.4047	7.61	11.942	13.528	7.05	42	25	15	0.0834883
12-7	A18-7	A18	30.1044	51.4047	7.61	8.52695	13.528	4.382	35	18	9	-0.0099967
12-8	A18-8	A18	30.1044	51.4047	7.61	18.2009	13.528	5.18	41	27	11	-0.0354316
12-9	A18-9	A18	30.1044	51.4047	7.61	29.8846	13.528	6.224	42	25	10	0.0293688
13-1	B18-1	B18	30.1667	51.2506	0.12	0.0462677	0.0338	6.162	42	26	9	0.0250209
13-10	B18-10	B18	30.1667	51.2506	0.12	0.0528383	0.0338	5.441	40	21	11	0.00122577
13-11	B18-11	B18	30.1667	51.2506	0.12	NA	0.0338	5.845	41	21	10	0.0170232
13-12	B18-12	B18	30.1667	51.2506	0.12	0.0338938	0.0338	5.285	41	22	12	-0.0267163
13-13	B18-13	B18	30.1667	51.2506	0.12	0.0322379	0.0338	6.584	42	22	12	0.053789
13-2	B18-2	B18	30.1667	51.2506	0.12	0.015323	0.0338	6.329	42	26	8	0.0366343
13-3	B18-3	B18	30.1667	51.2506	0.12	0.021631	0.0338	5.904	41	18	10	0.021385
13-4	B18-4	B18	30.1667	51.2506	0.12	0.0387478	0.0338	6.606	38	17	11	0.117285
13-5	B18-5	B18	30.1667	51.2506	0.12	0.0205101	0.0338	5.428	44	24	11	-0.0589014
13-6	B18-6	B18	30.1667	51.2506	0.12	0.0432052	0.0338	6.418	44	27	12	0.0138584
13-7	B18-7	B18	30.1667	51.2506	0.12	0.0272539	0.0338	7.015	49	21	10	-0.0142401
13-8	B18-8	B18	30.1667	51.2506	0.12	0.024841	0.0338	6.326	42	22	12	0.0364284
13-9	B18-9	B18	30.1667	51.2506	0.12	0.0486611	0.0338	6.323	43	24	10	0.0216344
14-1	C18-1	C18	30.0769	51.4328	16.2	19.1358	20.965	3.082	35	12	11	-0.162836
14-10	C18-10	C18	30.0769	51.4328	16.2	20.6996	20.965	3.932	36	16	10	-0.0745203
14-11	C18-11	C18	30.0769	51.4328	16.2	20.62	20.965	4.018	55	21	10	-0.327871
14-13	C18-13	C18	30.0769	51.4328	16.2	36.2802	20.965	3.086	30	20	12	-0.0667062
14-14	C18-14	C18	30.0769	51.4328	16.2	9.16062	20.965	6.15	31	21	12	0.212445
14-2	C18-2	C18	30.0769	51.4328	16.2	21.1285	20.965	3.481	32	17	7	-0.0544093
14-3	C18-3	C18	30.0769	51.4328	16.2	13.5077	20.965	7.137	46	25	12	0.0324162
14-4	C18-4	C18	30.0769	51.4328	16.2	23.6875	20.965	4.131	37	18	11	-0.0700649
14-5	C18-5	C18	30.0769	51.4328	16.2	28.0533	20.965	3.741	36	19	10	-0.0961461
14-6	C18-6	C18	30.0769	51.4328	16.2	18.2796	20.965	3.504	32	21	11	-0.0515492
14-7	C18-7	C18	30.0769	51.4328	16.2	24.1489	20.965	3.625	37	17	10	-0.126812
14-8	C18-8	C18	30.0769	51.4328	16.2	14.805	20.965	3.546	36	21	12	-0.119395
14-9	C18-9	C18	30.0769	51.4328	16.2	23.0348	20.965	3.694	35	20	12	-0.0841722
15-1	D18-1	D18	30.1161	51.4256	1.5	2.0891	3.674	3.054	35	21	6	-0.1668
15-11	D18-11	D18	30.1161	51.4256	1.5	4.91716	3.674	3.335	34	20	10	-0.110602
15-12	D18-12	D18	30.1161	51.4256	1.5	3.60442	3.674	3.711	20	20	12	0.26476
15-13	D18-13	D18	30.1161	51.4256	1.5	3.251	3.674	2.905	34	18	12	-0.170552
15-14	D18-14	D18	30.1161	51.4256	1.5	3.48298	3.674	5.212	38	21	13	0.0143512
15-15	D18-15	D18	30.1161	51.4256	1.5	2.47374	3.674	3.629	36	18	10	-0.109347
15-16	D18-16	D18	30.1161	51.4256	1.5	3.32345	3.674	9.274	46	25	15	0.146168
15-2	D18-2	D18	30.1161	51.4256	1.5	2.89201	3.674	4.911	40	23	13	-0.043283
15-3	D18-3	D18	30.1161	51.4256	1.5	4.48377	3.674	5.328	42	26	16	-0.0381366
15-4	D18-4	D18	30.1161	51.4256	1.5	4.92411	3.674	5.412	42	24	12	-0.031343
15-5	D18-5	D18	30.1161	51.4256	1.5	5.50873	3.674	3.907	36	20	12	-0.0772904
15-6	D18-6	D18	30.1161	51.4256	1.5	2.90385	3.674	3.361	35	17	8	-0.125201
15-7	D18-7	D18	30.1161	51.4256	1.5	2.89918	3.674	3.454	34	23	10	-0.0953757
15-8	D18-8	D18	30.1161	51.4256	1.5	3.00802	3.674	6.416	44	27	11	0.0137231
15-9	D18-9	D18	30.1161	51.4256	1.5	3.19952	3.674	2.835	34	17	12	-0.181145
16-1	E18-1	E18	29.7976	51.3388	0.27	NA	0.113	5.937	42	23	13	0.00886624
16-2	E18-2	E18	29.7976	51.3388	0.27	0.0726519	0.113	5.457	39	22	9	0.018197
16-3	E18-3	E18	29.7976	51.3388	0.27	0.111998	0.113	5.548	42	20	9	-0.0205644
16-4	E18-4	E18	29.7976	51.3388	0.27	NA	0.113	5.638	38	17	13	0.0484718
16-5	E18-5	E18	29.7976	51.3388	0.27	0.112188	0.113	7.3	45	24	15	0.0558494
16-6	E18-6	E18	29.7976	51.3388	0.27	0.16695	0.113	6.082	40	23	8	0.0495935
16-7	E18-7	E18	29.7976	51.3388	0.27	0.101043	0.113	6.241	42	21	15	0.0305534
17-10	F18-10	F18	29.925	51.23	0.1	0.00295264	0.00449	6.476	42	24	12	0.046606
17-11	F18-11	F18	29.925	51.23	0.1	0.00295264	0.00449	6.834	43	22	12	0.0553862
17-3	F18-3	F18	29.925	51.23	0.1	0.00295264	0.00449	6.046	40	25	13	0.0470152
17-4	F18-4	F18	29.925	51.23	0.1	0.00295264	0.00449	6.606	41	23	15	0.0701772
17-5	F18-5	F18	29.925	51.23	0.1	0.00990857	0.00449	6.056	43	24	13	0.00289713
17-6	F18-6	F18	29.925	51.23	0.1	0.0067194	0.00449	6.735	35	25	11	0.176669
17-7	F18-7	F18	29.925	51.23	0.1	0.00608929	0.00449	7.001	39	24	13	0.126403
17-8	F18-8	F18	29.925	51.23	0.1	0.00295264	0.00449	6.107	41	22	9	0.0360666
17-9	F18-9	F18	29.925	51.23	0.1	0.00295264	0.00449	6.609	38	25	12	0.117482
18-1	G18-1	G18	31.0294	51.2925	0.044	0.00085348	0.00085	5.977	42	22	13	0.0117824
18-2	G18-2	G18	31.0294	51.2925	0.044	0.00085348	0.00085	3.908	36	18	8	-0.0771793
18-3	G18-3	G18	31.0294	51.2925	0.044	0.00085348	0.00085	6.307	38	24	11	0.0971696
18-4	G18-4	G18	31.0294	51.2925	0.044	0.00085348	0.00085	6.712	41	28	12	0.0770906
18-5	G18-5	G18	31.0294	51.2925	0.044	0.00085348	0.00085	5.373	38	22	11	0.0275636
18-6	G18-6	G18	31.0294	51.2925	0.044	0.00085348	0.00085	7.477	42	21	14	0.109027
18-7	G18-7	G18	31.0294	51.2925	0.044	0.00085348	0.00085	7.019	42	20	12	0.0815744
18-8	G18-8	G18	31.0294	51.2925	0.044	0.00085348	0.00085	7.017	40	21	16	0.111699
19-3	H18-3	H18	30.5981	51.5364	0.077	0.00404506	0.000405	3.401	36	21	9	-0.137527
19-4	H18-4	H18	30.5981	51.5364	0.077	0.00404506	0.000405	3.859	30	21	12	0.0303727
19-5	H18-5	H18	30.5981	51.5364	0.077	0.00404506	0.000405	2.871	33	16	8	-0.157157
19-6	H18-6	H18	30.5981	51.5364	0.077	0.00404506	0.000405	6.916	40	23	11	0.105402
19-7	H18-7	H18	30.5981	51.5364	0.077	0.00404506	0.000405	4.456	36	16	12	-0.0201887
19-8	H18-8	H18	30.5981	51.5364	0.077	0.00404506	0.000405	4.082	37	17	12	-0.0752471
