# Supplementary material for: Population transcriptogenomics highlights impaired metabolism and small population sizes in tree frogs living in the Chernobyl Exclusion Zone
Source: BMC Biol. 2023 Jul 31;21:164. doi: 10.1186/s12915-023-01659-2 (PMC10391870; doi:10.1186/s12915-023-01659-2)
Supplement: Supplementary file 4 — Additional file 4: Table S2. NGS quality control of RNAseq 87 individuals, including RNA index Number (RIN), read coverage and read quality (Phred score as Q30). [file 12915_2023_1659_MOESM4_ESM.xlsx]

## Sheet: Sheet1
Table S2
Frog ID	Tissue	Library ID	Population	sample_id	RNA concentration (ng/µl)	RIN	Reads type	Read length	Total R1	R1 Q>30 (%)	Total R2	R2 Q>30 (%)
12-2	muscle	L020_31	A18	A18-2	644.5	>8	Paired end	152	42350664	99.44	42350664	99.44
12-3	muscle	L020_32	A18	A18-3	380.9	>8	Paired end	152	41678550	99.5	41678550	99.5
12-5	muscle	L020_33	A18	A18-5	251.5	>8	Paired end	152	48115177	99.13	48115177	99.13
12-7	muscle	L020_34	A18	A18-7	202.9	>8	Paired end	152	34195153	99.49	34195153	99.49
12-8	muscle	L020_35	A18	A18-8	237.7	>8	Paired end	152	40545569	99.55	40545569	99.55
12-9	muscle	L020_36	A18	A18-9	556.4	>8	Paired end	152	28603219	99.49	28603219	99.49
12-10	muscle	L020_37	A18	A18-10	441.6	>8	Paired end	152	32138549	99.5	32138549	99.5
12-11	muscle	L020_38	A18	A18-11	484.5	>8	Paired end	152	44815471	99.5	44815471	99.5
12-13	muscle	L020_39	A18	A18-13	504.8	>8	Paired end	152	33557009	99.52	33557009	99.52
12-14	muscle	L020_40	A18	A18-14	581.2	>8	Paired end	152	33672938	99.5	33672938	99.5
12-15	muscle	L020_41	A18	A18-15	298.3	>8	Paired end	152	28961286	99.48	28961286	99.48
12-16	muscle	L020_42	A18	A18-16	250.2	>8	Paired end	152	36181928	99.49	36181928	99.49
12-17	muscle	L020_43	A18	A18-17	343.7	>8	Paired end	152	40944184	99.48	40944184	99.48
12-20	muscle	L020_45	A18	A18-20	497.4	>8	Paired end	152	46733901	99.49	46733901	99.49
12-21	muscle	L020_46	A18	A18-21	211.5	>8	Paired end	152	39023939	99.47	39023939	99.47
12-22	muscle	L020_47	A18	A18-22	354.6	>8	Paired end	152	47539843	99.48	47539843	99.48
13-1	muscle	L020_1	B18	B18-1	561.4	>8	Paired end	152	34481017	99.76	34481017	99.76
13-2	muscle	L020_2	B18	B18-2	561.2	>8	Paired end	152	32365565	99.5	32365565	99.5
13-3	muscle	L020_3	B18	B18-3	361.7	>8	Paired end	152	37182048	99.5	37182048	99.5
13-4	muscle	L020_4	B18	B18-4	545.2	>8	Paired end	152	31134736	99.52	31134736	99.52
13-5	muscle	L020_5	B18	B18-5	380.1	>8	Paired end	152	33627333	99.54	33627333	99.54
13-6	muscle	L020_6	B18	B18-6	173.7	>8	Paired end	152	27990832	99.75	27990832	99.75
13-7	muscle	L020_7	B18	B18-7	456.7	>8	Paired end	152	38777813	99.76	38777813	99.76
13-8	muscle	L020_8	B18	B18-8	540.1	>8	Paired end	152	36974054	99.76	36974054	99.76
13-9	muscle	L020_9	B18	B18-9	526.2	>8	Paired end	152	32676177	99.5	32676177	99.5
13-10	muscle	L020_10	B18	B18-10	268.2	>8	Paired end	152	32017425	99.53	32017425	99.53
13-11	muscle	L020_11	B18	B18-11	189.7	>8	Paired end	152	25941910	99.75	25941910	99.75
13-12	muscle	L020_12	B18	B18-12	337.5	>8	Paired end	152	32376070	99.52	32376070	99.52
13-13	muscle	L020_13	B18	B18-13	116.2	>8	Paired end	152	35976575	99.48	35976575	99.48
14-1	muscle	L020_81	C18	C18-1	271.5	>8	Paired end	152	38211311	99.5	38211311	99.5
14-2	muscle	L020_82	C18	C18-2	409.9	>8	Paired end	152	36214133	99.54	36214133	99.54
14-3	muscle	L020_83	C18	C18-3	334.1	>8	Paired end	152	39622064	99.49	39622064	99.49
14-4	muscle	L020_84	C18	C18-4	360.6	>8	Paired end	152	34486219	99.55	34486219	99.55
14-5	muscle	L020_85	C18	C18-5	95.4	>8	Paired end	152	30550867	99.52	30550867	99.52
14-6	muscle	L020_86	C18	C18-6	484.7	>8	Paired end	152	30006829	99.75	30006829	99.75
14-7	muscle	L020_87	C18	C18-7	148.8	>8	Paired end	152	31115459	99.51	31115459	99.51
14-8	muscle	L020_88	C18	C18-8	493.4	>8	Paired end	152	32866688	99.45	32866688	99.45
14-9	muscle	L020_89	C18	C18-9	471.7	>8	Paired end	152	35474967	99.54	35474967	99.54
14-10	muscle	L020_90	C18	C18-10	536.3	>8	Paired end	152	39096731	99.5	39096731	99.5
14-11	muscle	L020_91	C18	C18-11	335.5	>8	Paired end	152	33991999	99.54	33991999	99.54
14-13	muscle	L020_92	C18	C18-13	195.2	>8	Paired end	152	31315017	99.28	31315017	99.28
14-14	muscle	L020_93	C18	C18-14	321.5	>8	Paired end	152	71851540	99.74	71851540	99.74
15-1	muscle	L020_66	D18	D18-1	191	>8	Paired end	152	34390406	99.53	34390406	99.53
15-2	muscle	L020_67	D18	D18-2	459	>8	Paired end	152	31319123	99.5	31319123	99.5
15-3	muscle	L020_68	D18	D18-3	32	>8	Paired end	152	31226108	99.45	31226108	99.45
15-4	muscle	L020_69	D18	D18-4	163	>8	Paired end	152	38469244	99.46	38469244	99.46
15-5	muscle	L020_70	D18	D18-5	439	>8	Paired end	152	39523060	99.51	39523060	99.51
15-6	muscle	L020_71	D18	D18-6	389	>8	Paired end	152	32308040	99.78	32308040	99.78
15-7	muscle	L020_72	D18	D18-7	142	>8	Paired end	152	32622905	99.46	32622905	99.46
15-8	muscle	L020_73	D18	D18-8	66	>8	Paired end	152	27946975	99.48	27946975	99.48
15-9	muscle	L020_74	D18	D18-9	459	>8	Paired end	152	35707163	99.52	35707163	99.52
15-11	muscle	L020_75	D18	D18-11	517	>8	Paired end	152	33940699	99.49	33940699	99.49
15-12	muscle	L020_76	D18	D18-12	361	>8	Paired end	152	22560324	99.52	22560324	99.52
15-13	muscle	L020_77	D18	D18-13	251	>8	Paired end	152	23571643	99.46	23571643	99.46
15-14	muscle	L020_78	D18	D18-14	174	>8	Paired end	152	35093384	99.52	35093384	99.52
15-15	muscle	L020_79	D18	D18-15	318	>8	Paired end	152	26704682	99.53	26704682	99.53
15-16	muscle	L020_80	D18	D18-16	269	>8	Paired end	152	36526707	99.51	36526707	99.51
16-1	muscle	L020_59	E18	E18-1	369.3	>8	Paired end	152	34851347	99.5	34851347	99.5
16-2	muscle	L020_60	E18	E18-2	514.4	>8	Paired end	152	35768246	99.75	35768246	99.75
16-3	muscle	L020_61	E18	E18-3	490.8	>8	Paired end	152	29143024	99.47	29143024	99.47
16-4	muscle	L020_62	E18	E18-4	510	>8	Paired end	152	24524070	99.55	24524070	99.55
16-5	muscle	L020_63	E18	E18-5	346.3	>8	Paired end	152	27988186	99.49	27988186	99.49
16-6	muscle	L020_64	E18	E18-6	315.7	>8	Paired end	152	28280634	99.51	28280634	99.51
16-7	muscle	L020_65	E18	E18-7	318.6	>8	Paired end	152	27983401	99.51	27983401	99.51
17-3	muscle	L020_22	F18	F18-3	883.5	>8	Paired end	152	35030710	99.54	35030710	99.54
17-4	muscle	L020_23	F18	F18-4	453.4	>8	Paired end	152	33588280	99.51	33588280	99.51
17-5	muscle	L020_24	F18	F18-5	655.1	>8	Paired end	152	33767655	99.54	33767655	99.54
17-6	muscle	L020_25	F18	F18-6	701.5	>8	Paired end	152	30106500	99.57	30106500	99.57
17-7	muscle	L020_26	F18	F18-7	818	>8	Paired end	152	32518745	99.79	32518745	99.79
17-8	muscle	L020_27	F18	F18-8	859.7	>8	Paired end	152	31938796	99.56	31938796	99.56
17-9	muscle	L020_28	F18	F18-9	472.2	>8	Paired end	152	34490552	99.52	34490552	99.52
17-10	muscle	L020_29	F18	F18-10	270.9	>8	Paired end	152	32136619	99.53	32136619	99.53
17-11	muscle	L020_30	F18	F18-11	672.6	>8	Paired end	152	32946200	99.53	32946200	99.53
18-1	muscle	L020_14	G18	G18-1	182.2	>8	Paired end	152	35454046	99.51	35454046	99.51
18-2	muscle	L020_15	G18	G18-2	342	>8	Paired end	152	33002083	99.5	33002083	99.5
18-3	muscle	L020_16	G18	G18-3	319.3	>8	Paired end	152	33724536	99.52	33724536	99.52
18-4	muscle	L020_17	G18	G18-4	259.5	>8	Paired end	152	36147618	99.52	36147618	99.52
18-5	muscle	L020_18	G18	G18-5	242.9	>8	Paired end	152	32932534	99.52	32932534	99.52
18-6	muscle	L020_19	G18	G18-6	272.4	>8	Paired end	152	29126864	99.5	29126864	99.5
18-7	muscle	L020_20	G18	G18-7	290.6	>8	Paired end	152	29964971	99.5	29964971	99.5
18-8	muscle	L020_21	G18	G18-8	325.6	>8	Paired end	152	30268414	99.49	30268414	99.49
19-3	muscle	L020_48	H18	H18-3	88.5	>8	Paired end	152	35209795	99.46	35209795	99.46
19-4	muscle	L020_49	H18	H18-4	116.8	>8	Paired end	152	84265230	99.5	84265230	99.5
19-5	muscle	L020_50	H18	H18-5	95	>8	Paired end	152	28819002	99.54	28819002	99.54
19-6	muscle	L020_51	H18	H18-6	511.7	>8	Paired end	152	29090163	99.78	29090163	99.78
19-7	muscle	L020_52	H18	H18-7	97.9	>8	Paired end	152	31128515	99.52	31128515	99.52
19-8	muscle	L020_53	H18	H18-8	385.2	>8	Paired end	152	26538789	99.47	26538789	99.47
