# Supplementary material for: Population transcriptogenomics highlights impaired metabolism and small population sizes in tree frogs living in the Chernobyl Exclusion Zone
Source: BMC Biol. 2023 Jul 31;21:164. doi: 10.1186/s12915-023-01659-2 (PMC10391870; doi:10.1186/s12915-023-01659-2)
Supplement: Supplementary file 5 — Additional file 5: Table S3. Summary of SNPs correlated with ITDR in the CEZ. The result of tblastx giving the closest human Uniprot orthologue is indicated, as well as the results from SNP calling with GATK, variant prediction from SnpEff and the DEG obtained by DESeq2. [file 12915_2023_1659_MOESM5_ESM.xlsx]

## Sheet: SNP_DEG
Table S3
contig_names	Blastp	Uniprot	E value	% id Query	% id Subj	lfmm	position	Ref	Alt	Qual	Filter	SNPEff
TRINITY_DN24821_c0_g1_i1	sp|Q6ZMB0|B3GN6_HUMAN	Q6ZMB0	1.47e-39	19.02	65.1	3.68593e-07	3244	G	A	1238.95	PASS	ANN=A|stop_gained|HIGH|ORF%20type%3Acomplete%20len%3A108%20%28%2B%29%2Cscore%3D2.52|TRINITY_DN24821_c0_g1~~TRINITY_DN24821_c0_g1_i1.p3|transcript|TRINITY_DN24821_c0_g1_i1.p3|protein_coding|1/1|c.222G>A|p.Trp74*|3244/3690|222/324|74/107||,A|3_prime_UTR_variant|MODIFIER|ORF%20type%3Acomplete%20len%3A358%20%28%2B%29%2Cscore%3D40.95%2Csp%7CQ9JI67%7CB3GT5_MOUSE%7C30.769%7C3.05e-42%2CGalactosyl_T%7CPF0…
TRINITY_DN24821_c0_g1_i1	sp|Q6ZMB0|B3GN6_HUMAN	Q6ZMB0	1.47e-39	19.02	65.1	3.00955e-05	3243	G	A,*	519.97	PASS	ANN=A|stop_gained|HIGH|ORF%20type%3Acomplete%20len%3A108%20%28%2B%29%2Cscore%3D2.52|TRINITY_DN24821_c0_g1~~TRINITY_DN24821_c0_g1_i1.p3|transcript|TRINITY_DN24821_c0_g1_i1.p3|protein_coding|1/1|c.221G>A|p.Trp74*|3243/3690|221/324|74/107||,A|3_prime_UTR_variant|MODIFIER|ORF%20type%3Acomplete%20len%3A358%20%28%2B%29%2Cscore%3D40.95%2Csp%7CQ9JI67%7CB3GT5_MOUSE%7C30.769%7C3.05e-42%2CGalactosyl_T%7CPF0…
TRINITY_DN1780_c0_g1_i2	sp|Q96PE2|ARHGH_HUMAN	Q96PE2	0	62.3	84.25	1.35698e-07	1533	G	T	40.37	PASS	ANN=T|stop_gained|HIGH|ORF%20type%3Acomplete%20len%3A2256%20%28%2B%29%2Cscore%3D498.96%2Csp%7CQ96PE2%7CARHGH_HUMAN%7C55.283%7C0.0%2CRhoGEF%7CPF00621.20%7C3.6e%2B03%2CRhoGEF%7CPF00621.20%7C3.2e-40%2CArg_repressor%7CPF01316.21%7C5.5e%2B03%2CArg_repressor%7CPF01316.21%7C0.72|TRINITY_DN1780_c0_g1~~TRINITY_DN1780_c0_g1_i2.p1|transcript|TRINITY_DN1780_c0_g1_i2.p1|protein_coding|1/1|c.1486G>T|p.Glu496*|…
TRINITY_DN101073_c0_g1_i1	sp|Q9Y4D8|HECD4_HUMAN	Q9Y4D8	0	80.48	86.91	0.00394443	7613	G	T	49.95	PASS	ANN=T|stop_gained|HIGH|ORF%20type%3Acomplete%20len%3A3495%20%28%2B%29%2Cscore%3D687.07%2Csp%7CQ9Y4D8%7CHECD4_HUMAN%7C87.820%7C0.0%2CHECT%7CPF00632.25%7C1e%2B04%2CHECT%7CPF00632.25%7C4.2e%2B03%2CHECT%7CPF00632.25%7C4.3e-40|TRINITY_DN101073_c0_g1~~TRINITY_DN101073_c0_g1_i1.p1|transcript|TRINITY_DN101073_c0_g1_i1.p1|protein_coding|1/1|c.7558G>T|p.Glu2520*|7613/12886|7558/10485|2520/3494||,T|5_prime_…
TRINITY_DN15417_c6_g1_i1	sp|P78504|JAG1_HUMAN	P78504	0	68.81	97.87	5.86391e-05	1384	G	A	52.81	PASS	ANN=A|stop_gained|HIGH|ORF%20type%3Acomplete%20len%3A1218%20%28%2B%29%2Cscore%3D198.45%2Csp%7CP78504%7CJAG1_HUMAN%7C83.082%7C0.0%2CEGF%7CPF00008.27%7C3.5e%2B03%2CEGF%7CPF00008.27%7C1.2e%2B03%2CEGF%7CPF00008.27%7C97%2CEGF%7CPF00008.27%7C3.2e-05%2CEGF%7CPF00008.27%7C3.3e-08%2CEGF%7CPF00008.27%7C4.2e-07%2CEGF%7CPF00008.27%7C0.018%2CEGF%7CPF00008.27%7C1.6e-07%2CEGF%7CPF00008.27%7C2e-08%2CEGF%7CPF0000…
TRINITY_DN1839_c4_g1_i1	sp|P10275|ANDR_HUMAN	P10275	0	48.02	88.48	2.12262e-05	2169	G	A	59.45	PASS	ANN=A|stop_gained|HIGH|ORF%20type%3Acomplete%20len%3A789%20%28%2B%29%2Cscore%3D188.94%2Csp%7CQ7T1K4%7CANDR_LITCT%7C75.251%7C0.0%2CHormone_recep%7CPF00104.30%7C5.6e-32%2CAndrogen_recep%7CPF02166.16%7C0.00012%2CAndrogen_recep%7CPF02166.16%7C0.47%2CAndrogen_recep%7CPF02166.16%7C1.2e-22%2Czf-C4%7CPF00105.18%7C7.7e-27|TRINITY_DN1839_c4_g1~~TRINITY_DN1839_c4_g1_i1.p1|transcript|TRINITY_DN1839_c4_g1_i1.…
TRINITY_DN1839_c4_g1_i1	sp|P10275|ANDR_HUMAN	P10275	0	48.02	88.48	1.94816e-05	2170	G	A	60.08	PASS	ANN=A|stop_gained|HIGH|ORF%20type%3Acomplete%20len%3A789%20%28%2B%29%2Cscore%3D188.94%2Csp%7CQ7T1K4%7CANDR_LITCT%7C75.251%7C0.0%2CHormone_recep%7CPF00104.30%7C5.6e-32%2CAndrogen_recep%7CPF02166.16%7C0.00012%2CAndrogen_recep%7CPF02166.16%7C0.47%2CAndrogen_recep%7CPF02166.16%7C1.2e-22%2Czf-C4%7CPF00105.18%7C7.7e-27|TRINITY_DN1839_c4_g1~~TRINITY_DN1839_c4_g1_i1.p1|transcript|TRINITY_DN1839_c4_g1_i1.…
TRINITY_DN1619_c0_g1_i1	sp|Q6ZMT4|KDM7A_HUMAN	Q6ZMT4	0	72.09	96.07	0.000770737	2473	G	T	52.75	PASS	ANN=T|stop_gained|HIGH|ORF%20type%3Acomplete%20len%3A979%20%28%2B%29%2Cscore%3D183.11%2Csp%7CQ08D35%7CKDM7A_XENTR%7C77.622%7C0.0%2CJHD%7CPF17811.1%7C1.2e-42%2CJmjC%7CPF02373.22%7C1.9e-09%2CPHD%7CPF00628.29%7C2.5e-08%2CCupin_8%7CPF13621.6%7C8.1e-09%2CCupin_8%7CPF13621.6%7C3.1e%2B03%2CCupin_4%7CPF08007.12%7C9e%2B02%2CCupin_4%7CPF08007.12%7C0.064%2CPHD_4%7CPF16866.5%7C1.9%2CPHD_2%7CPF13831.6%7C1.3%2…
TRINITY_DN91929_c0_g3_i5	sp|Q5U651|RAIN_HUMAN	Q5U651	0	66.71	99.07	0.00260213	1158	A	T	61.36	PASS	ANN=T|stop_gained|HIGH|ORF%20type%3Acomplete%20len%3A942%20%28%2B%29%2Cscore%3D155.45%2Csp%7CQ3U0S6%7CRAIN_MOUSE%7C52.439%7C0.0%2CDIL%7CPF01843.19%7C1.1e-23%2CRA%7CPF00788.23%7C4.2e-15|TRINITY_DN91929_c0_g3~~TRINITY_DN91929_c0_g3_i5.p1|transcript|TRINITY_DN91929_c0_g3_i5.p1|protein_coding|1/1|c.397A>T|p.Lys133*|1158/4191|397/2826|133/941||
TRINITY_DN529_c6_g1_i2	sp|A1L0T0|HACL2_HUMAN	A1L0T0	0	78.05	96.68	1.58055e-25	1466	C	T	52.53	PASS	ANN=T|stop_gained|HIGH|ORF%20type%3Acomplete%20len%3A627%20%28%2B%29%2Cscore%3D108.98%2Csp%7CQ6NV04%7CHACL2_DANRE%7C80.357%7C0.0%2CTPP_enzyme_N%7CPF02776.18%7C2.5e-50%2CTPP_enzyme_N%7CPF02776.18%7C2.4e%2B03%2CTPP_enzyme_C%7CPF02775.21%7C2.8e%2B02%2CTPP_enzyme_C%7CPF02775.21%7C5.6e%2B03%2CTPP_enzyme_C%7CPF02775.21%7C3.9e-26%2CTPP_enzyme_M%7CPF00205.22%7C1.1e%2B03%2CTPP_enzyme_M%7CPF00205.22%7C2.2e…
TRINITY_DN49148_c0_g2_i1	sp|Q99550|MPP9_HUMAN	Q99550	0	67.69	93.66	1.12649e-05	1652	A	T	72.74	PASS	ANN=T|stop_gained|HIGH|ORF%20type%3Acomplete%20len%3A1134%20%28%2B%29%2Cscore%3D227.61%2Csp%7CQ99550%7CMPP9_HUMAN%7C38.553%7C0.0%2CFilament%7CPF00038.21%7C2.1e%2B03%2CFilament%7CPF00038.21%7C4.1%2CFilament%7CPF00038.21%7C0.003%2CFilament%7CPF00038.21%7C1.5%2CFilament%7CPF00038.21%7C4.4e%2B02%2CBST2%7CPF16716.5%7C2.9e%2B03%2CBST2%7CPF16716.5%7C5.2e%2B02%2CBST2%7CPF16716.5%7C0.012%2CBST2%7CPF16716.…
TRINITY_DN87225_c0_g1_i2	sp|Q9P215|POGK_HUMAN	Q9P215	1.07e-37	68.14	61.08	0.00260344	1294	A	T	52.5	PASS	ANN=T|stop_gained|HIGH|ORF%20type%3A5prime_partial%20len%3A493%20%28%2B%29%2Cscore%3D67.34%2Csp%7CQ80TC5%7CPOGK_MOUSE%7C25.916%7C3.30e-37%2CDDE_1%7CPF03184.19%7C3.4e-17%2CHTH_Tnp_Tc5%7CPF03221.16%7C7e-13%2CDDE_3%7CPF13358.6%7C0.0011%2CHTH_Tnp_1%7CPF01527.20%7C0.19%2CIrmA%7CPF18673.1%7C0.23|TRINITY_DN87225_c0_g1~~TRINITY_DN87225_c0_g1_i2.p1|transcript|TRINITY_DN87225_c0_g1_i2.p1|protein_coding|1/1…
TRINITY_DN7426_c2_g1_i1	sp|Q9UBY0|SL9A2_HUMAN	Q9UBY0	0	58.64	88.05	9.47874e-09	1670	G	T	42.71	PASS	ANN=T|stop_gained|HIGH|ORF%20type%3Acomplete%20len%3A788%20%28%2B%29%2Cscore%3D101.97%2Csp%7CP48763%7CSL9A2_RAT%7C70.914%7C0.0%2CNa_H_Exchanger%7CPF00999.21%7C2.7e-90%2CNEXCaM_BD%7CPF16644.5%7C8.1e-36%2CPDR_assoc%7CPF08370.11%7C8.5e%2B02%2CPDR_assoc%7CPF08370.11%7C0.66|TRINITY_DN7426_c2_g1~~TRINITY_DN7426_c2_g1_i1.p1|transcript|TRINITY_DN7426_c2_g1_i1.p1|protein_coding|1/1|c.1381G>T|p.Glu461*|167…
TRINITY_DN17569_c0_g1_i5	sp|O00370|LORF2_HUMAN	O00370	2.34e-68	35.5	67.92	0.00468555	168	C	T	87.59	PASS	ANN=T|stop_gained|HIGH|ORF%20type%3A5prime_partial%20len%3A334%20%28%2B%29%2Cscore%3D88.45%2Csp%7CQ8BPK2%7CZCHC3_MOUSE%7C41.905%7C6.82e-23%2Czf-CCHC%7CPF00098.23%7C5.2e%2B02%2Czf-CCHC%7CPF00098.23%7C0.0062%2Czf-CCHC%7CPF00098.23%7C45%2Czf-CCHC%7CPF00098.23%7C3.4e%2B03%2Czf-C2H2_10%7CPF16588.5%7C0.57%2Czf-C2H2_10%7CPF16588.5%7C1e%2B02%2Czf-CCHC_4%7CPF14392.6%7C1e%2B04%2Czf-CCHC_4%7CPF14392.6%7C0.1…
TRINITY_DN603_c0_g1_i7	sp|Q9NX74|DUS2L_HUMAN	Q9NX74	0	70.33	92.09	0.000893559	697	G	T	39.08	PASS	ANN=T|stop_gained|HIGH|ORF%20type%3Acomplete%20len%3A484%20%28%2B%29%2Cscore%3D99.71%2Csp%7CQ9NX74%7CDUS2L_HUMAN%7C69.011%7C0.0%2CDus%7CPF01207.17%7C5.1e-54%2Cdsrm%7CPF00035.26%7C1.7e-08%2CHis_biosynth%7CPF00977.21%7C0.0012%2CdsRBD2%7CPF17842.1%7C9.2e%2B03%2CdsRBD2%7CPF17842.1%7C0.034%2CDND1_DSRM%7CPF14709.7%7C0.14|TRINITY_DN603_c0_g1~~TRINITY_DN603_c0_g1_i7.p1|transcript|TRINITY_DN603_c0_g1_i7.p…
TRINITY_DN603_c0_g1_i7	sp|Q9NX74|DUS2L_HUMAN	Q9NX74	0	70.33	92.09	0.00189872	733	G	T	30.55	PASS	ANN=T|stop_gained|HIGH|ORF%20type%3Acomplete%20len%3A484%20%28%2B%29%2Cscore%3D99.71%2Csp%7CQ9NX74%7CDUS2L_HUMAN%7C69.011%7C0.0%2CDus%7CPF01207.17%7C5.1e-54%2Cdsrm%7CPF00035.26%7C1.7e-08%2CHis_biosynth%7CPF00977.21%7C0.0012%2CdsRBD2%7CPF17842.1%7C9.2e%2B03%2CdsRBD2%7CPF17842.1%7C0.034%2CDND1_DSRM%7CPF14709.7%7C0.14|TRINITY_DN603_c0_g1~~TRINITY_DN603_c0_g1_i7.p1|transcript|TRINITY_DN603_c0_g1_i7.p…
TRINITY_DN1090_c0_g1_i1	sp|Q15375|EPHA7_HUMAN	Q15375	7.06e-122	18.7	24.85	0.00248041	2301	C	A	69.62	PASS	ANN=A|stop_gained|HIGH|ORF%20type%3Acomplete%20len%3A138%20%28%2B%29%2Cscore%3D-5.50%2Czf-RING_UBOX%7CPF13445.6%7C0.046%2Czf-RING_UBOX%7CPF13445.6%7C2e%2B03|TRINITY_DN1090_c0_g1~~TRINITY_DN1090_c0_g1_i1.p2|transcript|TRINITY_DN1090_c0_g1_i1.p2|protein_coding|1/1|c.285C>A|p.Cys95*|2301/3979|285/414|95/137||,A|3_prime_UTR_variant|MODIFIER|ORF%20type%3Acomplete%20len%3A310%20%28%2B%29%2Cscore%3D58.2…
TRINITY_DN1090_c0_g1_i1	sp|Q15375|EPHA7_HUMAN	Q15375	7.06e-122	18.7	24.85	1.91219e-07	2401	C	T	61.92	PASS	ANN=T|stop_gained|HIGH|ORF%20type%3Acomplete%20len%3A138%20%28%2B%29%2Cscore%3D-5.50%2Czf-RING_UBOX%7CPF13445.6%7C0.046%2Czf-RING_UBOX%7CPF13445.6%7C2e%2B03|TRINITY_DN1090_c0_g1~~TRINITY_DN1090_c0_g1_i1.p2|transcript|TRINITY_DN1090_c0_g1_i1.p2|protein_coding|1/1|c.385C>T|p.Arg129*|2401/3979|385/414|129/137||,T|3_prime_UTR_variant|MODIFIER|ORF%20type%3Acomplete%20len%3A310%20%28%2B%29%2Cscore%3D58…
TRINITY_DN31316_c0_g2_i1	sp|Q9H4L7|SMRCD_HUMAN	Q9H4L7	0	77.54	100	3.16885e-10	979	G	T	56.92	PASS	ANN=T|stop_gained|HIGH|ORF%20type%3Acomplete%20len%3A995%20%28%2B%29%2Cscore%3D218.16%2Csp%7CQ5FWR0%7CSMRCD_XENTR%7C76.195%7C0.0%2CSNF2_N%7CPF00176.23%7C9.5e-58%2CHelicase_C%7CPF00271.31%7C5.2e-18%2CResIII%7CPF04851.15%7C7e-09%2CResIII%7CPF04851.15%7C1.2e%2B04%2CDEAD%7CPF00270.29%7C4.5e%2B03%2CDEAD%7CPF00270.29%7C1.5e-05%2CCUE%7CPF02845.16%7C0.85%2CCUE%7CPF02845.16%7C0.019%2CHHH_3%7CPF12836.7%7C0…
TRINITY_DN96_c0_g1_i6	sp|Q9UIF9|BAZ2A_HUMAN	Q9UIF9	0	68.07	88.66	0.000130564	1585	C	T	48.64	PASS	ANN=T|stop_gained|HIGH|ORF%20type%3Acomplete%20len%3A1682%20%28%2B%29%2Cscore%3D336.77%2Csp%7CB7ZS37%7CBAZ2A_XENLA%7C61.150%7C0.0%2CBromodomain%7CPF00439.25%7C3e-21%2CMBD%7CPF01429.19%7C2.2e-18%2CMBD%7CPF01429.19%7C1.1e%2B04%2CWSD%7CPF15613.6%7C1.8e%2B04%2CWSD%7CPF15613.6%7C1.4e%2B04%2CWSD%7CPF15613.6%7C2.1e-05%2CWSD%7CPF15613.6%7C2.8e-07%2CPHD%7CPF00628.29%7C3.6e%2B03%2CPHD%7CPF00628.29%7C7.4e-0…
TRINITY_DN10100_c6_g1_i1	sp|Q9BRS8|LARP6_HUMAN	Q9BRS8	1.78e-143	53.07	88.39	0.000450802	1121	G	T	34.06	PASS	ANN=T|stop_gained|HIGH|ORF%20type%3Acomplete%20len%3A504%20%28%2B%29%2Cscore%3D130.40%2Csp%7CQ9BRS8%7CLARP6_HUMAN%7C65.136%7C0.0%2CLa%7CPF05383.17%7C3.5e-19%2CLa%7CPF05383.17%7C1.6e%2B03%2CSUZ-C%7CPF12901.7%7C1.7e-07%2CRRM_1%7CPF00076.22%7C7.5%2CRRM_1%7CPF00076.22%7C0.24|TRINITY_DN10100_c6_g1~~TRINITY_DN10100_c6_g1_i1.p1|transcript|TRINITY_DN10100_c6_g1_i1.p1|protein_coding|1/1|c.535G>T|p.Glu179*…
TRINITY_DN681_c0_g1_i2	sp|Q14204|DYHC1_HUMAN	Q14204	0	96.84	99.68	0.00152071	10450	G	T	35.06	PASS	ANN=T|stop_gained|HIGH|ORF%20type%3Acomplete%20len%3A4681%20%28%2B%29%2Cscore%3D1184.06%2Csp%7CQ9JHU4%7CDYHC1_MOUSE%7C94.813%7C0.0%2CDHC_N1%7CPF08385.12%7C1.3e-135%2CDHC_N1%7CPF08385.12%7C3.8e%2B02%2CDHC_N1%7CPF08385.12%7C4.9e%2B02%2CDHC_N1%7CPF08385.12%7C2.7e%2B02%2CDHC_N1%7CPF08385.12%7C1.1e%2B03%2CAAA_6%7CPF12774.7%7C6.9e-127%2CAAA_6%7CPF12774.7%7C1.1e%2B03%2CAAA_6%7CPF12774.7%7C1.1e%2B02%2CAA…
TRINITY_DN11639_c0_g1_i4	sp|Q14789|GOGB1_HUMAN	Q14789	2.42e-83	41.1	50.17	0.000822955	4795	G	T	39.07	PASS	ANN=T|stop_gained|HIGH|ORF%20type%3Acomplete%20len%3A3283%20%28%2B%29%2Cscore%3D943.49%2Csp%7CQ14789%7CGOGB1_HUMAN%7C42.149%7C0.0%2Csp%7CQ14789%7CGOGB1_HUMAN%7C36.842%7C2.90e-23%2CCENP-F_leu_zip%7CPF10473.9%7C4.4e%2B03%2CCENP-F_leu_zip%7CPF10473.9%7C1.6e%2B02%2CCENP-F_leu_zip%7CPF10473.9%7C1.8e%2B04%2CCENP-F_leu_zip%7CPF10473.9%7C1.8e%2B04%2CCENP-F_leu_zip%7CPF10473.9%7C1.8e%2B04%2CCENP-F_leu_zip…
TRINITY_DN203_c0_g2_i4	sp|Q9HD67|MYO10_HUMAN	Q9HD67	0	57.58	59.48	1.21001e-07	5578	C	A	62.9	PASS	ANN=A|stop_gained|HIGH|ORF%20type%3Acomplete%20len%3A110%20%28%2B%29%2Cscore%3D13.34|TRINITY_DN203_c0_g2~~TRINITY_DN203_c0_g2_i4.p2|transcript|TRINITY_DN203_c0_g2_i4.p2|protein_coding|1/1|c.206C>A|p.Ser69*|5578/6310|206/330|69/109||,A|3_prime_UTR_variant|MODIFIER|ORF%20type%3Acomplete%20len%3A1245%20%28%2B%29%2Cscore%3D315.46%2Csp%7CD3ZJP6%7CMYO10_RAT%7C59.839%7C0.0%2CPH%7CPF00169.29%7C0.12%2CPH%…
TRINITY_DN2905_c2_g1_i2	sp|Q6UVK1|CSPG4_HUMAN	Q6UVK1	0	63.9	95.82	9.42027e-09	5593	T	G	59.9	PASS	ANN=G|stop_gained|HIGH|ORF%20type%3Acomplete%20len%3A2394%20%28%2B%29%2Cscore%3D363.17%2Csp%7CQ6UVK1%7CCSPG4_HUMAN%7C36.961%7C0.0%2Csp%7CQ6UVK1%7CCSPG4_HUMAN%7C42.857%7C1.30e-06%2CCadherin_3%7CPF16184.5%7C1.6e-09%2CCadherin_3%7CPF16184.5%7C2.9e-17%2CCadherin_3%7CPF16184.5%7C8.3e-08%2CCadherin_3%7CPF16184.5%7C3.7e-07%2CCadherin_3%7CPF16184.5%7C5.8e-13%2CCadherin_3%7CPF16184.5%7C3.5e-17%2CCadherin_…
TRINITY_DN1360_c1_g1_i3	sp|P21675|TAF1_HUMAN	P21675	0	90.57	98.5	0.000253809	1670	G	T,*	42.28	PASS	ANN=T|stop_gained|HIGH|ORF%20type%3Acomplete%20len%3A1947%20%28%2B%29%2Cscore%3D505.62%2Csp%7CQ80UV9%7CTAF1_MOUSE%7C81.193%7C0.0%2CDUF3591%7CPF12157.8%7C2.6e-162%2CDUF3591%7CPF12157.8%7C5.7e%2B02%2CDUF3591%7CPF12157.8%7C2.3e%2B03%2CBromodomain%7CPF00439.25%7C9.1e-18%2CBromodomain%7CPF00439.25%7C8.4e-22%2CTBP-binding%7CPF09247.11%7C1.1e-22%2Czf-CCHC_6%7CPF15288.6%7C1.4e-15%2CGCP_N_terminal%7CPF176…
TRINITY_DN1624_c2_g1_i2	sp|P46020|KPB1_HUMAN	P46020	0	56.72	51.27	0.00473402	2558	G	A	502.53	PASS	ANN=A|stop_gained|HIGH|ORF%20type%3Acomplete%20len%3A688%20%28%2B%29%2Cscore%3D131.84%2Csp%7CP18688%7CKPB1_RABIT%7C83.413%7C0.0%2CGlyco_hydro_15%7CPF00723.21%7C7.6e-152%2CLipase_C%7CPF18067.1%7C4.6%2CLipase_C%7CPF18067.1%7C80|TRINITY_DN1624_c2_g1~~TRINITY_DN1624_c2_g1_i2.p1|transcript|TRINITY_DN1624_c2_g1_i2.p1|protein_coding|1/1|c.2019G>A|p.Trp673*|2558/3316|2019/2064|673/687||
TRINITY_DN2734_c1_g1_i7	sp|Q4VNC0|AT135_HUMAN	Q4VNC0	0	91.23	64.94	1.91106e-22	1174	G	T	9674.01	PASS	ANN=T|stop_gained|HIGH|ORF%20type%3A5prime_partial%20len%3A830%20%28%2B%29%2Cscore%3D108.83%2Csp%7CQ3TYU2%7CAT135_MOUSE%7C53.455%7C0.0%2CHydrolase%7CPF00702.26%7C2.6%2CHydrolase%7CPF00702.26%7C1.3e-06%2CHydrolase%7CPF00702.26%7C0.019%2CCation_ATPase%7CPF13246.6%7C7.7e-05%2CCation_ATPase_C%7CPF00689.21%7C2.2e%2B03%2CCation_ATPase_C%7CPF00689.21%7C0.008%2CDUF2620%7CPF10941.8%7C0.31%2CTcpE%7CPF12648…
TRINITY_DN1863_c3_g1_i4	sp|Q5JVG2|ZN484_HUMAN	Q5JVG2	3.39e-113	66	88.62	0.00669255	2079	C	T	2790.54	PASS	ANN=T|stop_gained|HIGH|ORF%20type%3Acomplete%20len%3A539%20%28%2B%29%2Cscore%3D38.61%2Csp%7CQ7Z340%7CZN551_HUMAN%7C54.321%7C2.42e-114%2Csp%7CQ7Z340%7CZN551_HUMAN%7C36.034%7C1.44e-102%2Csp%7CQ7Z340%7CZN551_HUMAN%7C46.154%7C1.59e-80%2Csp%7CQ7Z340%7CZN551_HUMAN%7C42.593%7C1.41e-42%2Czf-H2C2_2%7CPF13465.6%7C2.3e%2B02%2Czf-H2C2_2%7CPF13465.6%7C0.11%2Czf-H2C2_2%7CPF13465.6%7C3.4e-06%2Czf-H2C2_2%7CPF134…
TRINITY_DN5854_c1_g1_i9	sp|O43542|XRCC3_HUMAN	O43542	2.43e-127	17.7	98.84	6.25366e-05	2150	C	T	189.75	PASS	ANN=T|stop_gained|HIGH|ORF%20type%3Acomplete%20len%3A278%20%28%2B%29%2Cscore%3D36.09%2COSK%7CPF17182.4%7C0.0002%2CLipase_GDSL_2%7CPF13472.6%7C0.0004%2CDNApol3-delta_C%7CPF09115.10%7C0.34%2CDNApol3-delta_C%7CPF09115.10%7C1.1e%2B04|TRINITY_DN5854_c1_g1~~TRINITY_DN5854_c1_g1_i9.p3|transcript|TRINITY_DN5854_c1_g1_i9.p3|protein_coding|1/1|c.64C>T|p.Gln22*|2150/5846|64/834|22/277||,T|5_prime_UTR_varian…
TRINITY_DN5854_c1_g1_i9	sp|O43542|XRCC3_HUMAN	O43542	2.43e-127	17.7	98.84	1.65332e-05	2189	C	*,G,T,A	224.55	PASS	ANN=T|stop_gained|HIGH|ORF%20type%3Acomplete%20len%3A278%20%28%2B%29%2Cscore%3D36.09%2COSK%7CPF17182.4%7C0.0002%2CLipase_GDSL_2%7CPF13472.6%7C0.0004%2CDNApol3-delta_C%7CPF09115.10%7C0.34%2CDNApol3-delta_C%7CPF09115.10%7C1.1e%2B04|TRINITY_DN5854_c1_g1~~TRINITY_DN5854_c1_g1_i9.p3|transcript|TRINITY_DN5854_c1_g1_i9.p3|protein_coding|1/1|c.103C>T|p.Arg35*|2189/5846|103/834|35/277||,G|missense_variant…
TRINITY_DN5854_c1_g1_i9	sp|O43542|XRCC3_HUMAN	O43542	2.43e-127	17.7	98.84	0.00591345	2288	C	T	47.06	PASS	ANN=T|stop_gained|HIGH|ORF%20type%3Acomplete%20len%3A278%20%28%2B%29%2Cscore%3D36.09%2COSK%7CPF17182.4%7C0.0002%2CLipase_GDSL_2%7CPF13472.6%7C0.0004%2CDNApol3-delta_C%7CPF09115.10%7C0.34%2CDNApol3-delta_C%7CPF09115.10%7C1.1e%2B04|TRINITY_DN5854_c1_g1~~TRINITY_DN5854_c1_g1_i9.p3|transcript|TRINITY_DN5854_c1_g1_i9.p3|protein_coding|1/1|c.202C>T|p.Gln68*|2288/5846|202/834|68/277||,T|5_prime_UTR_vari…
TRINITY_DN2158_c0_g1_i10	sp|A7KAX9|RHG32_HUMAN	A7KAX9	0	66.26	74.41	3.24615e-06	5461	G	T	46.97	PASS	ANN=T|stop_gained|HIGH|ORF%20type%3Acomplete%20len%3A1957%20%28%2B%29%2Cscore%3D458.57%2Csp%7CQ6GPD0%7CRHG32_XENLA%7C71.717%7C0.0%2CRhoGAP%7CPF00620.27%7C9.5e-45%2CSH3_2%7CPF07653.17%7C1.2e-09%2CSH3_9%7CPF14604.6%7C9.2e-09%2CSH3_1%7CPF00018.28%7C9.5e-08%2CPX%7CPF00787.24%7C0.00075%2CRPEL%7CPF02755.15%7C0.24|TRINITY_DN2158_c0_g1~~TRINITY_DN2158_c0_g1_i10.p1|transcript|TRINITY_DN2158_c0_g1_i10.p1|p…
TRINITY_DN21421_c0_g1_i4	sp|P51553|IDH3G_HUMAN	P51553	0	67.19	93.89	0.000106459	20	G	A	190.48	PASS	ANN=A|stop_gained|HIGH|ORF%20type%3A5prime_partial%20len%3A425%20%28%2B%29%2Cscore%3D55.83%2Csp%7CP70404%7CIDHG1_MOUSE%7C83.243%7C0.0%2CIso_dh%7CPF00180.20%7C5.3e-73%2CGDC-P%7CPF02347.16%7C11%2CGDC-P%7CPF02347.16%7C4.8|TRINITY_DN21421_c0_g1~~TRINITY_DN21421_c0_g1_i4.p1|transcript|TRINITY_DN21421_c0_g1_i4.p1|protein_coding|1/1|c.18G>A|p.Trp6*|20/1652|18/1275|6/424||WARNING_TRANSCRIPT_NO_START_CODON
TRINITY_DN21421_c0_g1_i4	sp|P51553|IDH3G_HUMAN	P51553	0	67.19	93.89	6.34277e-14	89	G	A,C	2306.69	PASS	ANN=A|stop_gained|HIGH|ORF%20type%3A5prime_partial%20len%3A425%20%28%2B%29%2Cscore%3D55.83%2Csp%7CP70404%7CIDHG1_MOUSE%7C83.243%7C0.0%2CIso_dh%7CPF00180.20%7C5.3e-73%2CGDC-P%7CPF02347.16%7C11%2CGDC-P%7CPF02347.16%7C4.8|TRINITY_DN21421_c0_g1~~TRINITY_DN21421_c0_g1_i4.p1|transcript|TRINITY_DN21421_c0_g1_i4.p1|protein_coding|1/1|c.87G>A|p.Trp29*|89/1652|87/1275|29/424||WARNING_TRANSCRIPT_NO_START_CO…
TRINITY_DN21421_c0_g1_i4	sp|P51553|IDH3G_HUMAN	P51553	0	67.19	93.89	7.34419e-11	88	G	A	2977.75	PASS	ANN=A|stop_gained|HIGH|ORF%20type%3A5prime_partial%20len%3A425%20%28%2B%29%2Cscore%3D55.83%2Csp%7CP70404%7CIDHG1_MOUSE%7C83.243%7C0.0%2CIso_dh%7CPF00180.20%7C5.3e-73%2CGDC-P%7CPF02347.16%7C11%2CGDC-P%7CPF02347.16%7C4.8|TRINITY_DN21421_c0_g1~~TRINITY_DN21421_c0_g1_i4.p1|transcript|TRINITY_DN21421_c0_g1_i4.p1|protein_coding|1/1|c.86G>A|p.Trp29*|88/1652|86/1275|29/424||WARNING_TRANSCRIPT_NO_START_CO…
TRINITY_DN26348_c9_g1_i2	sp|Q8N8Z6|DCBD1_HUMAN	Q8N8Z6	0	64.1	94.83	0.0028278	2168	T	A	31.44	PASS	ANN=A|stop_gained|HIGH|ORF%20type%3Acomplete%20len%3A726%20%28%2B%29%2Cscore%3D129.29%2Csp%7CQ8N8Z6%7CDCBD1_HUMAN%7C54.598%7C0.0%2CF5_F8_type_C%7CPF00754.25%7C3.9e-24%2CF5_F8_type_C%7CPF00754.25%7C7.3e%2B03%2CCUB%7CPF00431.20%7C2.2e-18%2CCUB%7CPF00431.20%7C6.5e%2B03%2CLCCL%7CPF03815.19%7C1.4e-14%2CTMEM154%7CPF15102.6%7C0.004%2CDUF3377%7CPF11857.8%7C0.0074%2CLRR19-TM%7CPF15176.6%7C0.06|TRINITY_DN2…
TRINITY_DN106509_c0_g1_i1	sp|Q9P266|JCAD_HUMAN	Q9P266	2.62e-83	58.74	81.53	5.44303e-08	3527	G	T	49.81	PASS	ANN=T|stop_gained|HIGH|ORF%20type%3Acomplete%20len%3A1262%20%28%2B%29%2Cscore%3D232.29%2Csp%7CQ9P266%7CJCAD_HUMAN%7C29.833%7C7.73e-100%2CJCAD%7CPF15351.6%7C7e-190%2CJCAD%7CPF15351.6%7C2.4e-28|TRINITY_DN106509_c0_g1~~TRINITY_DN106509_c0_g1_i1.p1|transcript|TRINITY_DN106509_c0_g1_i1.p1|protein_coding|1/1|c.3343G>T|p.Glu1115*|3527/5250|3343/3786|1115/1261||,T|5_prime_UTR_variant|MODIFIER|ORF%20type%…
TRINITY_DN31217_c0_g1_i4	sp|O95243|MBD4_HUMAN	O95243	1.87e-101	44.24	51.38	1.30801e-05	1061	T	G	221.49	PASS	ANN=G|stop_gained|HIGH|ORF%20type%3Acomplete%20len%3A480%20%28%2B%29%2Cscore%3D114.03%2Csp%7CQ9Z2D7%7CMBD4_MOUSE%7C75.532%7C4.32e-105%2CMBD%7CPF01429.19%7C2e-16%2CHhH-GPD%7CPF00730.25%7C0.011|TRINITY_DN31217_c0_g1~~TRINITY_DN31217_c0_g1_i4.p1|transcript|TRINITY_DN31217_c0_g1_i4.p1|protein_coding|1/1|c.686T>G|p.Leu229*|1061/2041|686/1440|229/479||
TRINITY_DN6713_c0_g1_i1	sp|P42166|LAP2A_HUMAN	P42166	1.58e-07	5.58	27.95	0.00658841	6486	C	A	60.94	PASS	ANN=A|stop_gained|HIGH|ORF%20type%3Acomplete%20len%3A682%20%28%2B%29%2Cscore%3D61.93%2Csp%7CP03364%7CPOL_SMRVH%7C32.051%7C2.47e-04%2CRVT_1%7CPF00078.27%7C0.002%2CDam%7CPF05869.11%7C0.0096%2CRT_RNaseH%7CPF17917.1%7C0.2%2CRT_RNaseH%7CPF17917.1%7C1.5e%2B04%2CRT_RNaseH_2%7CPF17919.1%7C0.57%2CRT_RNaseH_2%7CPF17919.1%7C8.1e%2B03%2CRT_RNaseH_2%7CPF17919.1%7C6.4e%2B03|TRINITY_DN6713_c0_g1~~TRINITY_DN6713…
TRINITY_DN4543_c0_g2_i4	sp|O95340|PAPS2_HUMAN	O95340	0	71.41	98.86	0.00348653	1406	G	A	134.01	PASS	ANN=A|stop_gained|HIGH|ORF%20type%3Acomplete%20len%3A611%20%28%2B%29%2Cscore%3D132.98%2Csp%7CO95340%7CPAPS2_HUMAN%7C85.173%7C0.0%2CAPS_kinase%7CPF01583.20%7C2.4e-72%2CATP-sulfurylase%7CPF01747.17%7C2.7e-67%2CPUA_2%7CPF14306.6%7C5.1e-52%2CAAA_18%7CPF13238.6%7C0.00069%2CAAA_18%7CPF13238.6%7C5.8e%2B02%2CAAA_33%7CPF13671.6%7C0.00031%2CCTP_transf_like%7CPF01467.26%7C1.4e%2B02%2CCTP_transf_like%7CPF014…
TRINITY_DN4291_c8_g1_i7	sp|P24043|LAMA2_HUMAN	P24043	0	92.38	98.78	0.000463013	2358	A	*,T	62.52	PASS	ANN=T|stop_gained|HIGH|ORF%20type%3Acomplete%20len%3A3132%20%28%2B%29%2Cscore%3D568.69%2Csp%7CP24043%7CLAMA2_HUMAN%7C65.854%7C0.0%2CLaminin_G_1%7CPF00054.23%7C6.5e-27%2CLaminin_G_1%7CPF00054.23%7C6.7e-27%2CLaminin_G_1%7CPF00054.23%7C3.8e-21%2CLaminin_G_1%7CPF00054.23%7C6.8e-33%2CLaminin_G_1%7CPF00054.23%7C2.3e-23%2CLaminin_G_2%7CPF02210.24%7C2.8e-17%2CLaminin_G_2%7CPF02210.24%7C1.6e-19%2CLaminin_…
TRINITY_DN4291_c8_g1_i7	sp|P24043|LAMA2_HUMAN	P24043	0	92.38	98.78	0.000687745	2355	A	*,T	62.83	PASS	ANN=T|stop_gained|HIGH|ORF%20type%3Acomplete%20len%3A3132%20%28%2B%29%2Cscore%3D568.69%2Csp%7CP24043%7CLAMA2_HUMAN%7C65.854%7C0.0%2CLaminin_G_1%7CPF00054.23%7C6.5e-27%2CLaminin_G_1%7CPF00054.23%7C6.7e-27%2CLaminin_G_1%7CPF00054.23%7C3.8e-21%2CLaminin_G_1%7CPF00054.23%7C6.8e-33%2CLaminin_G_1%7CPF00054.23%7C2.3e-23%2CLaminin_G_2%7CPF02210.24%7C2.8e-17%2CLaminin_G_2%7CPF02210.24%7C1.6e-19%2CLaminin_…
TRINITY_DN10072_c1_g2_i6	sp|Q68BL8|OLM2B_HUMAN	Q68BL8	0	72.64	100	0.00224477	1179	G	T	46.49	PASS	ANN=T|stop_gained|HIGH|ORF%20type%3Acomplete%20len%3A739%20%28%2B%29%2Cscore%3D134.73%2Csp%7CQ68BL8%7COLM2B_HUMAN%7C60.728%7C0.0%2COLF%7CPF02191.16%7C3.8e-85%2CNoelin-1%7CPF12308.8%7C3.2e%2B02%2CNoelin-1%7CPF12308.8%7C0.00064%2CNoelin-1%7CPF12308.8%7C6.5e%2B02%2CDUF724%7CPF05266.14%7C0.032%2CDUF724%7CPF05266.14%7C1e%2B04|TRINITY_DN10072_c1_g2~~TRINITY_DN10072_c1_g2_i6.p1|transcript|TRINITY_DN1007…
TRINITY_DN23117_c0_g1_i1	sp|P23470|PTPRG_HUMAN	P23470	0	81.42	100	0.00200713	2787	G	A	57.32	PASS	ANN=A|stop_gained|HIGH|ORF%20type%3Acomplete%20len%3A1399%20%28%2B%29%2Cscore%3D300.72%2Csp%7CP23470%7CPTPRG_HUMAN%7C77.763%7C0.0%2CY_phosphatase%7CPF00102.27%7C7.3e-87%2CY_phosphatase%7CPF00102.27%7C1.3e-57%2CCarb_anhydrase%7CPF00194.21%7C1.4e-76%2Cfn3%7CPF00041.21%7C1.9e-10%2CDSPc%7CPF00782.20%7C1.9e%2B02%2CDSPc%7CPF00782.20%7C0.0069%2CDSPc%7CPF00782.20%7C88%2CY_phosphatase3%7CPF13350.6%7C0.002…
TRINITY_DN90722_c0_g1_i1	sp|O15060|ZBT39_HUMAN	O15060	0	58.35	100	0.000316145	550	G	T	51.56	PASS	ANN=T|stop_gained|HIGH|ORF%20type%3Acomplete%20len%3A693%20%28%2B%29%2Cscore%3D97.93%2Csp%7CO15060%7CZBT39_HUMAN%7C59.972%7C0.0%2CBTB%7CPF00651.31%7C3.3e-23%2Czf-H2C2_2%7CPF13465.6%7C3e%2B03%2Czf-H2C2_2%7CPF13465.6%7C8.2%2Czf-H2C2_2%7CPF13465.6%7C1.7e%2B04%2Czf-H2C2_2%7CPF13465.6%7C2.9e%2B02%2Czf-H2C2_2%7CPF13465.6%7C0.17%2Czf-H2C2_2%7CPF13465.6%7C0.16%2Czf-H2C2_2%7CPF13465.6%7C3.8%2Czf-H2C2_2%7C…
TRINITY_DN1311_c1_g1_i2	sp|P21757|MSRE_HUMAN	P21757	1.88e-63	18.27	71.84	2.32411e-19	3016	G	T,*,C	297.47	PASS	ANN=T|stop_gained|HIGH|ORF%20type%3Acomplete%20len%3A339%20%28%2B%29%2Cscore%3D55.74%2Csp%7CQ04202%7CTCB2_CAEBR%7C35.379%7C1.75e-43%2CHTH_Tnp_Tc3_2%7CPF01498.18%7C2.8e-19%2CHTH_Tnp_Tc3_2%7CPF01498.18%7C1.3e%2B02%2CDDE_3%7CPF13358.6%7C3.9e-17%2CHTH_28%7CPF13518.6%7C5.6e-06%2CHTH_28%7CPF13518.6%7C5.3e%2B03%2CHTH_28%7CPF13518.6%7C1.1e%2B03%2CHTH_29%7CPF13551.6%7C3e-05%2CHTH_29%7CPF13551.6%7C1.1e%2B0…
TRINITY_DN33277_c0_g1_i10	sp|P05091|ALDH2_HUMAN	P05091	0	79.28	98.65	0.000209136	530	T	G	40.84	PASS	ANN=G|stop_gained|HIGH|ORF%20type%3Acomplete%20len%3A563%20%28%2B%29%2Cscore%3D122.99%2Csp%7CP20000%7CALDH2_BOVIN%7C82.794%7C0.0%2CAldedh%7CPF00171.22%7C1.1e-183|TRINITY_DN33277_c0_g1~~TRINITY_DN33277_c0_g1_i10.p1|transcript|TRINITY_DN33277_c0_g1_i10.p1|protein_coding|1/1|c.408T>G|p.Tyr136*|530/1911|408/1569|136/522||
TRINITY_DN864_c0_g1_i2	sp|D6REC4|CFA99_HUMAN	D6REC4	5.54e-80	35.05	68.63	0.000233438	2243	G	T	36.72	PASS	ANN=T|stop_gained|HIGH|ORF%20type%3Acomplete%20len%3A665%20%28%2B%29%2Cscore%3D178.23%2Csp%7CD6REC4%7CCFA99_HUMAN%7C57.006%7C1.82e-97%2CSpoVIF%7CPF14069.6%7C0.11|TRINITY_DN864_c0_g1~~TRINITY_DN864_c0_g1_i2.p1|transcript|TRINITY_DN864_c0_g1_i2.p1|protein_coding|1/1|c.1921G>T|p.Glu641*|2243/2705|1921/1995|641/664||
TRINITY_DN75690_c0_g1_i3	sp|O60336|MABP1_HUMAN	O60336	0	75.37	99.67	1.02045e-08	4081	A	T	69.75	PASS	ANN=T|stop_gained|HIGH|ORF%20type%3Acomplete%20len%3A1548%20%28%2B%29%2Cscore%3D297.44%2Csp%7CQ6DFF9%7CMABP1_XENLA%7C74.419%7C0.0%2CWD40%7CPF00400.32%7C0.0094%2CWD40%7CPF00400.32%7C0.02%2CWD40%7CPF00400.32%7C0.016%2CWD40%7CPF00400.32%7C1.8%2CWD40%7CPF00400.32%7C2.6%2CWD40%7CPF00400.32%7C0.36%2CWD40%7CPF00400.32%7C0.2%2CWD40%7CPF00400.32%7C2.4e%2B02%2CWD40%7CPF00400.32%7C1.8%2CWD40%7CPF00400.32%7C…
TRINITY_DN62051_c0_g1_i1	sp|Q504Y2|PKDCC_HUMAN	Q504Y2	0	34.19	73.63	1.53597e-05	1768	G	T	36.51	PASS	ANN=T|stop_gained|HIGH|ORF%20type%3Acomplete%20len%3A544%20%28%2B%29%2Cscore%3D64.40%2Csp%7CQ504Y2%7CPKDCC_HUMAN%7C58.502%7C0.0%2CPIP49_C%7CPF12260.8%7C3.5e-11%2CPkinase%7CPF00069.25%7C2.2e-05%2CPkinase_Tyr%7CPF07714.17%7C0.0078%2CPAN_4%7CPF14295.6%7C39%2CPAN_4%7CPF14295.6%7C0.72|TRINITY_DN62051_c0_g1~~TRINITY_DN62051_c0_g1_i1.p1|transcript|TRINITY_DN62051_c0_g1_i1.p1|protein_coding|1/1|c.1444G>T…
TRINITY_DN384925_c0_g1_i7	sp|A5D8T8|CL18A_HUMAN	A5D8T8	3.18e-129	63.23	90.36	1.73049e-09	897	G	T	71.95	PASS	ANN=T|stop_gained|HIGH|ORF%20type%3Acomplete%20len%3A428%20%28%2B%29%2Cscore%3D77.15%2Csp%7CA5D8T8%7CCL18A_HUMAN%7C49.505%7C3.54e-130%2CLectin_C%7CPF00059.21%7C1.7e%2B04%2CLectin_C%7CPF00059.21%7C4e-18%2CCAP%7CPF00188.26%7C4.6e-14|TRINITY_DN384925_c0_g1~~TRINITY_DN384925_c0_g1_i7.p1|transcript|TRINITY_DN384925_c0_g1_i7.p1|protein_coding|1/1|c.853G>T|p.Glu285*|897/1727|853/1284|285/427||
TRINITY_DN41563_c0_g1_i4	sp|Q6PF06|TM10B_HUMAN	Q6PF06	2.94e-110	40.98	92.41	0.00175122	523	G	T	1112.98	PASS	ANN=T|stop_gained|HIGH|ORF%20type%3Acomplete%20len%3A338%20%28%2B%29%2Cscore%3D77.03%2Csp%7CQ08DP1%7CTM10B_BOVIN%7C68.077%7C2.30e-131%2CtRNA_m1G_MT%7CPF01746.21%7C1.2e-31%2CMAT1%7CPF06391.13%7C0.012|TRINITY_DN41563_c0_g1~~TRINITY_DN41563_c0_g1_i4.p1|transcript|TRINITY_DN41563_c0_g1_i4.p1|protein_coding|1/1|c.115G>T|p.Glu39*|523/2255|115/1014|39/337||,T|3_prime_UTR_variant|MODIFIER|ORF%20type%3A5p…
TRINITY_DN7734_c0_g1_i10	sp|O95613|PCNT_HUMAN	O95613	1.29e-103	48.26	66.07	0.00118162	9974	G	T	46.92	PASS	ANN=T|stop_gained|HIGH|ORF%20type%3Acomplete%20len%3A4481%20%28%2B%29%2Cscore%3D1270.10%2Csp%7CO95613%7CPCNT_HUMAN%7C34.846%7C5.31e-131%2Csp%7CO95613%7CPCNT_HUMAN%7C34.850%7C8.04e-98%2Csp%7CO95613%7CPCNT_HUMAN%7C41.096%7C2.97e-14%2Csp%7CO95613%7CPCNT_HUMAN%7C36.508%7C2.39e-08%2CPACT_coil_coil%7CPF10495.9%7C1.5e%2B04%2CPACT_coil_coil%7CPF10495.9%7C1.6e%2B04%2CPACT_coil_coil%7CPF10495.9%7C1e%2B04%2…
TRINITY_DN182_c1_g1_i2	sp|Q4KMQ1|TPRN_HUMAN	Q4KMQ1	6.69e-43	44.53	71.17	0.000128065	2745	G	T	82.77	PASS	ANN=T|stop_gained|HIGH|ORF%20type%3Acomplete%20len%3A971%20%28%2B%29%2Cscore%3D225.67%2Csp%7CQ5XHX2%7CTPRN_RAT%7C39.241%7C2.73e-76%2Csp%7CQ5XHX2%7CTPRN_RAT%7C38.164%7C2.32e-24%2CPhostensin%7CPF13914.6%7C11%2CPhostensin%7CPF13914.6%7C1.5%2CPhostensin%7CPF13914.6%7C5.7e-42%2CPhostensin_N%7CPF13916.6%7C1.5e-21%2CdbPDZ_assoc%7CPF16610.5%7C1.8e%2B03%2CdbPDZ_assoc%7CPF16610.5%7C0.46%2CdbPDZ_assoc%7CPF1…
TRINITY_DN19939_c0_g1_i11	sp|O94927|HAUS5_HUMAN	O94927	3.8e-78	74.12	97.63	0.000409679	566	G	A	59.63	PASS	ANN=A|stop_gained|HIGH|ORF%20type%3Acomplete%20len%3A669%20%28%2B%29%2Cscore%3D176.91%2Csp%7CO94927%7CHAUS5_HUMAN%7C34.191%7C9.70e-83%2CHAUS5%7CPF14817.6%7C1.7e-136|TRINITY_DN19939_c0_g1~~TRINITY_DN19939_c0_g1_i11.p1|transcript|TRINITY_DN19939_c0_g1_i11.p1|protein_coding|1/1|c.195G>A|p.Trp65*|566/2631|195/2007|65/668||
TRINITY_DN8787_c0_g1_i2	sp|O43156|TTI1_HUMAN	O43156	0	85.61	100	0.00353966	2505	G	A	60.52	PASS	ANN=A|stop_gained|HIGH|ORF%20type%3Acomplete%20len%3A1045%20%28%2B%29%2Cscore%3D110.82%2Csp%7CQ91V83%7CTTI1_MOUSE%7C44.853%7C0.0%2CVHS%7CPF00790.19%7C1.8e%2B03%2CVHS%7CPF00790.19%7C8.6e%2B02%2CVHS%7CPF00790.19%7C2e%2B02%2CVHS%7CPF00790.19%7C3.1e%2B03%2CVHS%7CPF00790.19%7C12%2CCLASP_N%7CPF12348.8%7C1e%2B02%2CCLASP_N%7CPF12348.8%7C4.4e%2B03%2CCLASP_N%7CPF12348.8%7C5.8e%2B02%2CCLASP_N%7CPF12348.8%7C…
TRINITY_DN67790_c0_g1_i2	sp|Q7Z5J4|RAI1_HUMAN	Q7Z5J4	0	75.74	99.9	3.80244e-06	2751	G	T	81.71	PASS	ANN=T|stop_gained|HIGH|ORF%20type%3Acomplete%20len%3A1823%20%28%2B%29%2Cscore%3D390.11%2Csp%7CQ7Z5J4%7CRAI1_HUMAN%7C43.030%7C0.0%2Czf-HC5HC2H%7CPF13771.6%7C7.7e%2B03%2Czf-HC5HC2H%7CPF13771.6%7C2.4e%2B03%2Czf-HC5HC2H%7CPF13771.6%7C1.2e-10%2Czf-HC5HC2H_2%7CPF13832.6%7C4e%2B03%2Czf-HC5HC2H_2%7CPF13832.6%7C5.1e%2B03%2Czf-HC5HC2H_2%7CPF13832.6%7C1.1e-08%2Czf-ANAPC11%7CPF12861.7%7C1.1e%2B04%2Czf-ANAPC1…
TRINITY_DN183911_c0_g1_i1	sp|Q9BQ31|KCNS3_HUMAN	Q9BQ31	0	46.99	98.37	0.000338916	1147	G	T,A	117.6	PASS	ANN=T|stop_gained|HIGH|ORF%20type%3Acomplete%20len%3A489%20%28%2B%29%2Cscore%3D54.88%2Csp%7CQ9BQ31%7CKCNS3_HUMAN%7C77.823%7C0.0%2CIon_trans%7CPF00520.31%7C5.8e-49%2CBTB_2%7CPF02214.22%7C1.5e-31%2CIon_trans_2%7CPF07885.16%7C1e%2B04%2CIon_trans_2%7CPF07885.16%7C5.4e-11%2CBTB_3%7CPF16017.5%7C0.0011|TRINITY_DN183911_c0_g1~~TRINITY_DN183911_c0_g1_i1.p1|transcript|TRINITY_DN183911_c0_g1_i1.p1|protein_c…
TRINITY_DN9018_c0_g1_i8	sp|P12814|ACTN1_HUMAN	P12814	0	69.47	100	1.17913e-08	2298	G	T	78.6	PASS	ANN=T|stop_gained|HIGH|ORF%20type%3Acomplete%20len%3A914%20%28%2B%29%2Cscore%3D205.11%2Csp%7CP05094%7CACTN1_CHICK%7C93.224%7C0.0%2CSpectrin%7CPF00435.21%7C1.1e-14%2CSpectrin%7CPF00435.21%7C2.2e-25%2CSpectrin%7CPF00435.21%7C2.2e-17%2CSpectrin%7CPF00435.21%7C2.9e-13%2CCH%7CPF00307.31%7C1.1e-23%2CCH%7CPF00307.31%7C1.5e-24%2CEFhand_Ca_insen%7CPF08726.10%7C1.8e-26%2CEF-hand_1%7CPF00036.32%7C5.5e-05%2C…
TRINITY_DN3887_c0_g2_i10	sp|Q6ZMZ3|SYNE3_HUMAN	Q6ZMZ3	9.55e-180	70.33	75.79	6.77977e-07	1773	T	A	48.07	PASS	ANN=A|stop_gained|HIGH|ORF%20type%3Ainternal%20len%3A1044%20%28%2B%29%2Cscore%3D297.46%2Csp%7CQ6ZMZ3%7CSYNE3_HUMAN%7C45.000%7C0.0%2CSpectrin%7CPF00435.21%7C5.3%2CSpectrin%7CPF00435.21%7C3.4e%2B02%2CSpectrin%7CPF00435.21%7C9.3e-06%2CSpectrin%7CPF00435.21%7C1.8%2CSpectrin%7CPF00435.21%7C1.3%2CSpectrin%7CPF00435.21%7C1.5e%2B03%2CSpectrin%7CPF00435.21%7C0.0033%2CLatarcin%7CPF10279.9%7C2.7%2CLatarcin%…
TRINITY_DN130_c0_g1_i1	sp|Q6UB99|ANR11_HUMAN	Q6UB99	0	80.59	93.24	0.000423666	4490	G	T	56.23	PASS	ANN=T|stop_gained|HIGH|ORF%20type%3Acomplete%20len%3A2754%20%28%2B%29%2Cscore%3D788.96%2Csp%7CQ6UB99%7CANR11_HUMAN%7C59.242%7C0.0%2Csp%7CQ6UB99%7CANR11_HUMAN%7C53.618%7C0.0%2CAnk_2%7CPF12796.7%7C1e-09%2CAnk_2%7CPF12796.7%7C1.9e-05%2CAnk_5%7CPF13857.6%7C4.3e-06%2CAnk_5%7CPF13857.6%7C1.3%2CAnk_5%7CPF13857.6%7C1.2e-07%2CAnk%7CPF00023.30%7C0.0019%2CAnk%7CPF00023.30%7C0.0062%2CAnk%7CPF00023.30%7C0.001…
TRINITY_DN20828_c0_g2_i12	sp|Q9Y6K1|DNM3A_HUMAN	Q9Y6K1	0	26.01	80.15	1.04012e-10	2563	G	T	56.35	PASS	ANN=T|stop_gained|HIGH|ORF%20type%3A5prime_partial%20len%3A1040%20%28%2B%29%2Cscore%3D233.21%2Csp%7CQ4W5Z4%7CDNM3A_CHICK%7C83.239%7C0.0%2CADD_DNMT3%7CPF17980.1%7C2.8e-25%2CADD_DNMT3%7CPF17980.1%7C1.8e%2B04%2CDNA_methylase%7CPF00145.17%7C5.2e%2B03%2CDNA_methylase%7CPF00145.17%7C7.2e-12%2CDNA_methylase%7CPF00145.17%7C0.13%2CPWWP%7CPF00855.17%7C4.1e-12%2CPWWP%7CPF00855.17%7C1.3e%2B04|TRINITY_DN20828…
TRINITY_DN2421_c0_g1_i6	sp|Q13136|LIPA1_HUMAN	Q13136	0	77.21	100	5.50027e-09	3210	T	A	59.1	PASS	ANN=A|stop_gained|HIGH|ORF%20type%3Acomplete%20len%3A1205%20%28%2B%29%2Cscore%3D266.24%2Csp%7CQ13136%7CLIPA1_HUMAN%7C87.583%7C0.0%2CSAM_1%7CPF00536.30%7C8.3e-05%2CSAM_1%7CPF00536.30%7C7.2e-12%2CSAM_1%7CPF00536.30%7C0.044%2CSAM_2%7CPF07647.17%7C0.38%2CSAM_2%7CPF07647.17%7C5.1e-07%2CSAM_2%7CPF07647.17%7C1.4e-09|TRINITY_DN2421_c0_g1~~TRINITY_DN2421_c0_g1_i6.p1|transcript|TRINITY_DN2421_c0_g1_i6.p1|p…
TRINITY_DN2421_c0_g1_i6	sp|Q13136|LIPA1_HUMAN	Q13136	0	77.21	100	2.23264e-05	3141	T	A	97.06	PASS	ANN=A|stop_gained|HIGH|ORF%20type%3Acomplete%20len%3A1205%20%28%2B%29%2Cscore%3D266.24%2Csp%7CQ13136%7CLIPA1_HUMAN%7C87.583%7C0.0%2CSAM_1%7CPF00536.30%7C8.3e-05%2CSAM_1%7CPF00536.30%7C7.2e-12%2CSAM_1%7CPF00536.30%7C0.044%2CSAM_2%7CPF07647.17%7C0.38%2CSAM_2%7CPF07647.17%7C5.1e-07%2CSAM_2%7CPF07647.17%7C1.4e-09|TRINITY_DN2421_c0_g1~~TRINITY_DN2421_c0_g1_i6.p1|transcript|TRINITY_DN2421_c0_g1_i6.p1|p…
TRINITY_DN11438_c1_g1_i1	sp|Q96BY2|MOAP1_HUMAN	Q96BY2	2.29e-23	6.67	45.3	7.22919e-06	3561	G	A	75.11	PASS	ANN=A|stop_gained|HIGH|ORF%20type%3Acomplete%20len%3A1965%20%28%2B%29%2Cscore%3D294.19%2Csp%7CQ7LHG5%7CYI31B_YEAST%7C29.149%7C5.74e-102%2CPNMA%7CPF14893.6%7C2.1e-34%2CRT_RNaseH_2%7CPF17919.1%7C4.4e-31%2CRVT_1%7CPF00078.27%7C3.5e-30%2CRT_RNaseH%7CPF17917.1%7C6.5e-29%2CIntegrase_H2C2%7CPF17921.1%7C1.9e-19%2Crve%7CPF00665.26%7C6.7e-16%2Czf-CCHC%7CPF00098.23%7C5.9e-05%2Czf-H2C2%7CPF09337.10%7C0.00034…
TRINITY_DN2520_c0_g1_i10	sp|Q99650|OSMR_HUMAN	Q99650	1.06e-115	33.06	79.78	0.000606797	2947	G	A	68.64	PASS	ANN=A|stop_gained|HIGH|ORF%20type%3Acomplete%20len%3A958%20%28%2B%29%2Cscore%3D135.38%2Csp%7CQ99650%7COSMR_HUMAN%7C33.582%7C2.70e-125%2Cfn3%7CPF00041.21%7C4.8e%2B03%2Cfn3%7CPF00041.21%7C5.6e%2B03%2Cfn3%7CPF00041.21%7C1.7e%2B03%2Cfn3%7CPF00041.21%7C1.3e-06%2Cfn3%7CPF00041.21%7C0.00082%2Cfn3%7CPF00041.21%7C2.3%2Cfn3%7CPF00041.21%7C1.1e-06%2CLIFR_D2%7CPF17971.1%7C5.7e-21%2CLIFR_D2%7CPF17971.1%7C4.4e…
TRINITY_DN65643_c0_g1_i1	sp|Q6ZUJ8|BCAP_HUMAN	Q6ZUJ8	0	66.43	93.54	1.54948e-16	486	C	A	46.72	PASS	ANN=A|stop_gained|HIGH|ORF%20type%3Acomplete%20len%3A769%20%28%2B%29%2Cscore%3D127.66%2Csp%7CQ6ZUJ8%7CBCAP_HUMAN%7C52.107%7C0.0%2CDBB%7CPF14545.6%7C3e-45%2CTIR_3%7CPF18567.1%7C8.8e-36%2CMFAP1%7CPF06991.11%7C0.36|TRINITY_DN65643_c0_g1~~TRINITY_DN65643_c0_g1_i1.p1|transcript|TRINITY_DN65643_c0_g1_i1.p1|protein_coding|1/1|c.63C>A|p.Cys21*|486/3247|63/2307|21/768||
TRINITY_DN197658_c4_g2_i2	sp|Q8N6F8|MET27_HUMAN	Q8N6F8	6.85e-63	67.78	85.31	0.00427121	659	G	T	37.22	PASS	ANN=T|stop_gained|HIGH|ORF%20type%3Acomplete%20len%3A238%20%28%2B%29%2Cscore%3D53.35%2Csp%7CQ8N6F8%7CMET27_HUMAN%7C50.952%7C2.11e-62%2CMethyltransf_25%7CPF13649.6%7C1.7e-13%2CMethyltransf_11%7CPF08241.12%7C3.9e-13%2CMethyltransf_31%7CPF13847.6%7C2.6e-11%2CMethyltransf_23%7CPF13489.6%7C2.8e-10%2CMethyltransf_12%7CPF08242.12%7C1.6e-07%2CUbie_methyltran%7CPF01209.18%7C7.3e-07%2CMetW%7CPF07021.12%7C3…
TRINITY_DN20649_c0_g1_i2	sp|Q96N66|MBOA7_HUMAN	Q96N66	7.63e-180	63.22	91.95	3.8886e-06	535	T	A	49.74	PASS	ANN=A|stop_gained|HIGH|ORF%20type%3Acomplete%20len%3A476%20%28%2B%29%2Cscore%3D73.77%2Csp%7CQ5U4T9%7CMBOA7_XENLA%7C77.053%7C0.0%2CMBOAT%7CPF03062.19%7C2.6e-30%2CDUF1925%7CPF09094.11%7C0.26|TRINITY_DN20649_c0_g1~~TRINITY_DN20649_c0_g1_i2.p1|transcript|TRINITY_DN20649_c0_g1_i2.p1|protein_coding|1/1|c.213T>A|p.Cys71*|535/2088|213/1428|71/475||
TRINITY_DN8588_c3_g1_i1	sp|A1YPR0|ZBT7C_HUMAN	A1YPR0	0	55.58	100	0.00269606	1681	C	T	69.44	PASS	ANN=T|stop_gained|HIGH|ORF%20type%3Acomplete%20len%3A595%20%28%2B%29%2Cscore%3D143.64%2Csp%7CA1YPR0%7CZBT7C_HUMAN%7C62.802%7C0.0%2CBTB%7CPF00651.31%7C6.8e-32%2CBTB%7CPF00651.31%7C5.6e%2B03%2Czf-H2C2_2%7CPF13465.6%7C2.9e%2B03%2Czf-H2C2_2%7CPF13465.6%7C1.4e%2B02%2Czf-H2C2_2%7CPF13465.6%7C1e-06%2Czf-H2C2_2%7CPF13465.6%7C2.3e-06%2Czf-H2C2_2%7CPF13465.6%7C3.3e-08%2Czf-C2H2%7CPF00096.26%7C0.99%2Czf-C2H…
TRINITY_DN30870_c0_g1_i10	sp|Q86SE9|PCGF5_HUMAN	Q86SE9	7.22e-129	36.18	100	1.80294e-08	1198	C	*,T	63.75	PASS	ANN=T|stop_gained|HIGH|ORF%20type%3Acomplete%20len%3A261%20%28%2B%29%2Cscore%3D32.00%2Csp%7CQ3UK78%7CPCGF5_MOUSE%7C77.736%7C8.52e-141%2CRAWUL%7CPF16207.5%7C1.3e-11%2CRAWUL%7CPF16207.5%7C4.1e%2B03%2Czf-C3HC4_2%7CPF13923.6%7C2.2e-10%2Czf-C3HC4_2%7CPF13923.6%7C1.7e%2B03%2Czf-C3HC4%7CPF00097.25%7C2.6e-08%2Czf-C3HC4%7CPF00097.25%7C4.9e%2B02%2Czf-RING_2%7CPF13639.6%7C2.5e-05%2Czf-RING_2%7CPF13639.6%7C3…
TRINITY_DN58486_c0_g1_i2	sp|Q96LI9|CX058_HUMAN	Q96LI9	8.58e-82	48.23	81.33	0.000151558	1048	A	T	47.99	PASS	ANN=T|stop_gained|HIGH|ORF%20type%3Acomplete%20len%3A373%20%28%2B%29%2Cscore%3D69.35%2Csp%7CQ96LI9%7CCX058_HUMAN%7C48.201%7C3.73e-89%2CIQ%7CPF00612.27%7C0.0052|TRINITY_DN58486_c0_g1~~TRINITY_DN58486_c0_g1_i2.p1|transcript|TRINITY_DN58486_c0_g1_i2.p1|protein_coding|1/1|c.880A>T|p.Arg294*|1048/1698|880/1119|294/372||
TRINITY_DN53680_c0_g1_i10	sp|Q9UPS6|SET1B_HUMAN	Q9UPS6	7.83e-157	28.49	63.73	5.92315e-17	1164	C	G	59.6	PASS	ANN=G|stop_gained|HIGH|ORF%20type%3Acomplete%20len%3A1956%20%28%2B%29%2Cscore%3D504.75%2Csp%7CQ08D57%7CSET1B_XENTR%7C69.482%7C0.0%2CN-SET%7CPF11764.8%7C2.5e%2B03%2CN-SET%7CPF11764.8%7C2e-28%2CSET%7CPF00856.28%7C8.5e%2B03%2CSET%7CPF00856.28%7C2.9e%2B03%2CSET%7CPF00856.28%7C1e%2B04%2CSET%7CPF00856.28%7C1.3e-16%2CRRM_1%7CPF00076.22%7C4.2e-09%2CRRM_5%7CPF13893.6%7C0.18%2CRRM_5%7CPF13893.6%7C3.2e%2B03…
TRINITY_DN26522_c0_g1_i2	sp|Q9P215|POGK_HUMAN	Q9P215	6.57e-77	52.23	64.2	2.96536e-09	18	T	A,G	29780.8	PASS	ANN=A|stop_gained|HIGH|ORF%20type%3A5prime_partial%20len%3A501%20%28%2B%29%2Cscore%3D69.25%2Csp%7CQ9P215%7CPOGK_HUMAN%7C34.005%7C2.80e-78%2CDDE_1%7CPF03184.19%7C9.3e-28%2CHTH_Tnp_Tc5%7CPF03221.16%7C5.6e-10%2CBrkDBD%7CPF09607.10%7C0.0007%2CHTH_Tnp_ISL3%7CPF13542.6%7C2%2CHTH_Tnp_ISL3%7CPF13542.6%7C4.1e%2B03%2CHTH_Tnp_ISL3%7CPF13542.6%7C19%2Czf-C2H2_4%7CPF13894.6%7C0.18%2CHTH_28%7CPF13518.6%7C0.32|T…
TRINITY_DN4421_c2_g1_i6	sp|Q8TDM6|DLG5_HUMAN	Q8TDM6	0	68.52	100	3.22318e-06	6526	G	T	103.67	PASS	ANN=T|stop_gained|HIGH|ORF%20type%3Acomplete%20len%3A2016%20%28%2B%29%2Cscore%3D438.39%2Csp%7CQ8TDM6%7CDLG5_HUMAN%7C58.040%7C0.0%2CPDZ%7CPF00595.24%7C3e-08%2CPDZ%7CPF00595.24%7C3.1e-09%2CPDZ%7CPF00595.24%7C7e-12%2CPDZ%7CPF00595.24%7C0.13%2CdbPDZ_assoc%7CPF16610.5%7C1.8e%2B04%2CdbPDZ_assoc%7CPF16610.5%7C1.1e-36%2CPDZ_6%7CPF17820.1%7C2.3e-08%2CPDZ_6%7CPF17820.1%7C1.5e-08%2CPDZ_6%7CPF17820.1%7C4.7e-…
TRINITY_DN6120_c5_g1_i1	sp|Q68DK2|ZFY26_HUMAN	Q68DK2	0	90.72	99.88	6.74222e-08	4658	G	T	33.14	PASS	ANN=T|stop_gained|HIGH|ORF%20type%3Acomplete%20len%3A2530%20%28%2B%29%2Cscore%3D519.34%2Csp%7CQ68DK2%7CZFY26_HUMAN%7C50.427%7C0.0%2CFYVE%7CPF01363.21%7C4.3e-16%2CFYVE_2%7CPF02318.16%7C0.34|TRINITY_DN6120_c5_g1~~TRINITY_DN6120_c5_g1_i1.p1|transcript|TRINITY_DN6120_c5_g1_i1.p1|protein_coding|1/1|c.4354G>T|p.Glu1452*|4658/8350|4354/7590|1452/2529||
TRINITY_DN5734_c0_g1_i12	sp|Q6NUM9|RETST_HUMAN	Q6NUM9	0	53.42	92.3	1.75315e-06	994	G	T	39.45	PASS	ANN=T|stop_gained|HIGH|ORF%20type%3A5prime_partial%20len%3A648%20%28%2B%29%2Cscore%3D125.30%2Csp%7CQ5BLE8%7CRETST_DANRE%7C54.792%7C0.0%2CNAD_binding_8%7CPF13450.6%7C6e-12%2CAmino_oxidase%7CPF01593.24%7C2.6e-10%2CAmino_oxidase%7CPF01593.24%7C1.5e%2B02%2CFAD_binding_2%7CPF00890.24%7C0.00019%2CFAD_binding_2%7CPF00890.24%7C1.8e%2B02%2CFAD_oxidored%7CPF12831.7%7C0.014%2CFAD_oxidored%7CPF12831.7%7C2.8e…
TRINITY_DN3681_c1_g1_i4	sp|Q13796|SHRM2_HUMAN	Q13796	0	69.65	92.88	0.00280908	1747	T	G	33.38	PASS	ANN=G|stop_gained|HIGH|ORF%20type%3Acomplete%20len%3A1740%20%28%2B%29%2Cscore%3D388.96%2Csp%7CQ09JY9%7CSHRM2_XENTR%7C60.374%7C0.0%2CASD2%7CPF08687.11%7C2.2e%2B03%2CASD2%7CPF08687.11%7C1.3e%2B04%2CASD2%7CPF08687.11%7C2.9e-115%2CASD1%7CPF08688.10%7C1.8e%2B04%2CASD1%7CPF08688.10%7C3.1e-53%2CASD1%7CPF08688.10%7C4.2e%2B03%2CASD1%7CPF08688.10%7C1.2e%2B04%2CPDZ%7CPF00595.24%7C1.1e-06%2CPDZ%7CPF00595.24%…
TRINITY_DN14817_c7_g1_i2	sp|Q8IXM6|NRM_HUMAN	Q8IXM6	2.38e-73	52.45	92.75	4.62704e-05	1186	G	A	65.34	PASS	ANN=A|stop_gained|HIGH|ORF%20type%3Acomplete%20len%3A289%20%28%2B%29%2Cscore%3D36.80%2Csp%7CQ6GNM0%7CNRM_XENLA%7C69.792%7C5.43e-141|TRINITY_DN14817_c7_g1~~TRINITY_DN14817_c7_g1_i2.p1|transcript|TRINITY_DN14817_c7_g1_i2.p1|protein_coding|1/1|c.855G>A|p.Trp285*|1186/1407|855/867|285/288||
TRINITY_DN37996_c0_g1_i1	sp|O00566|MPP10_HUMAN	O00566	9.23e-154	70.47	89.28	0.00142069	2129	G	T	69.16	PASS	ANN=T|stop_gained|HIGH|ORF%20type%3Acomplete%20len%3A699%20%28%2B%29%2Cscore%3D278.32%2Csp%7CO00566%7CMPP10_HUMAN%7C57.203%7C0.0%2CMpp10%7CPF04006.12%7C3.5e-201%2CSemialdhyde_dh%7CPF01118.24%7C1.5e%2B04%2CSemialdhyde_dh%7CPF01118.24%7C0.99%2CSemialdhyde_dh%7CPF01118.24%7C6.7e%2B03|TRINITY_DN37996_c0_g1~~TRINITY_DN37996_c0_g1_i1.p1|transcript|TRINITY_DN37996_c0_g1_i1.p1|protein_coding|1/1|c.1708G>…
TRINITY_DN45877_c1_g1_i1	sp|Q5T7V8|GORAB_HUMAN	Q5T7V8	3.89e-58	28.65	39.84	0.000224684	773	A	T	133.03	PASS	ANN=T|stop_gained|HIGH|ORF%20type%3Acomplete%20len%3A356%20%28%2B%29%2Cscore%3D99.10%2Csp%7CA5PKK7%7CGORAB_BOVIN%7C55.161%7C8.38e-89%2CTranscrip_act%7CPF04949.13%7C7.4e%2B02%2CTranscrip_act%7CPF04949.13%7C0.00012|TRINITY_DN45877_c1_g1~~TRINITY_DN45877_c1_g1_i1.p1|transcript|TRINITY_DN45877_c1_g1_i1.p1|protein_coding|1/1|c.373A>T|p.Arg125*|773/1539|373/1068|125/355||
TRINITY_DN12792_c0_g1_i5	sp|Q8N184|ZN567_HUMAN	Q8N184	8.39e-104	53.5	70.63	0.000216146	1262	T	A,C	936.62	PASS	ANN=A|stop_gained|HIGH|ORF%20type%3Ainternal%20len%3A495%20%28%2B%29%2Cscore%3D73.46%2Csp%7CQ8N184%7CZN567_HUMAN%7C56.827%7C1.64e-105%2Csp%7CQ8N184%7CZN567_HUMAN%7C55.056%7C3.92e-98%2Csp%7CQ8N184%7CZN567_HUMAN%7C47.917%7C8.58e-96%2Csp%7CQ8N184%7CZN567_HUMAN%7C52.015%7C4.37e-92%2Csp%7CQ8N184%7CZN567_HUMAN%7C47.826%7C4.54e-78%2Csp%7CQ8N184%7CZN567_HUMAN%7C34.052%7C1.33e-33%2Czf-H2C2_2%7CPF13465.6%7…
TRINITY_DN788_c0_g1_i3	sp|Q8N2K1|UB2J2_HUMAN	Q8N2K1	1.08e-164	19.07	100	0.00519071	778	C	T	35.07	PASS	ANN=T|stop_gained|HIGH|ORF%20type%3Acomplete%20len%3A260%20%28%2B%29%2Cscore%3D37.71%2Csp%7CQ8N2K1%7CUB2J2_HUMAN%7C90.734%7C6.50e-178%2CUQ_con%7CPF00179.26%7C1.4e-18|TRINITY_DN788_c0_g1~~TRINITY_DN788_c0_g1_i3.p1|transcript|TRINITY_DN788_c0_g1_i3.p1|protein_coding|1/1|c.514C>T|p.Arg172*|778/4075|514/780|172/259||
TRINITY_DN5446_c0_g3_i4	sp|O43896|KIF1C_HUMAN	O43896	0	73.1	90.03	0.00228514	945	G	T	1913.25	PASS	ANN=T|stop_gained|HIGH|ORF%20type%3Acomplete%20len%3A319%20%28%2B%29%2Cscore%3D59.00%2Csp%7CO43896%7CKIF1C_HUMAN%7C86.207%7C3.58e-180%2CKinesin%7CPF00225.23%7C7.7e-89%2CMicrotub_bd%7CPF16796.5%7C5.9e-24%2CMicrotub_bd%7CPF16796.5%7C2.6e%2B03|TRINITY_DN5446_c0_g3~~TRINITY_DN5446_c0_g3_i4.p2|transcript|TRINITY_DN5446_c0_g3_i4.p2|protein_coding|1/1|c.859G>T|p.Glu287*|945/4034|859/957|287/318||,T|5_pr…
TRINITY_DN14173_c1_g1_i12	sp|Q8IVF7|FMNL3_HUMAN	Q8IVF7	0	77.08	100	7.84998e-07	3131	G	T	34.78	PASS	ANN=T|stop_gained|HIGH|ORF%20type%3Acomplete%20len%3A1029%20%28%2B%29%2Cscore%3D284.31%2Csp%7CQ8IVF7%7CFMNL3_HUMAN%7C79.866%7C0.0%2CFH2%7CPF02181.23%7C1.6e%2B02%2CFH2%7CPF02181.23%7C2e%2B03%2CFH2%7CPF02181.23%7C7.1e-106%2CDrf_FH3%7CPF06367.16%7C3e-46%2CDrf_GBD%7CPF06371.13%7C1.8e-13%2CDrf_GBD%7CPF06371.13%7C2.4e-13%2CDrf_GBD%7CPF06371.13%7C5.6e%2B03%2CDrf_GBD%7CPF06371.13%7C4.9e%2B02%2CDrf_GBD%7C…
TRINITY_DN18473_c0_g1_i3	sp|Q9NP66|HM20A_HUMAN	Q9NP66	9.37e-124	33.83	71.76	0.000484792	1268	G	*,T	55.88	PASS	ANN=T|stop_gained|HIGH|ORF%20type%3Acomplete%20len%3A345%20%28%2B%29%2Cscore%3D99.15%2Csp%7CQ6AZF8%7CHM20A_XENLA%7C78.841%7C0.0%2CHMG_box%7CPF00505.19%7C2.3e-18%2CHMG_box_2%7CPF09011.10%7C1.9e-13%2CHMG_box_2%7CPF09011.10%7C1.5e%2B03%2CFUSC%7CPF04632.12%7C0.059%2CCOG5%7CPF10392.9%7C0.065%2CCOG5%7CPF10392.9%7C1.6e%2B03%2CTrans_reg_C%7CPF00486.28%7C1.2e%2B03%2CTrans_reg_C%7CPF00486.28%7C22%2CTrans_r…
TRINITY_DN4404_c0_g1_i13	sp|Q9BTE0|NAT9_HUMAN	Q9BTE0	1.02e-77	27.68	97.1	1.31203e-10	1676	T	A	33.96	PASS	ANN=A|stop_gained|HIGH|ORF%20type%3Acomplete%20len%3A105%20%28%2B%29%2Cscore%3D5.53%2Csp%7CQ05118%7CPO23_POPJA%7C25.882%7C4.85e-04%2CRVT_1%7CPF00078.27%7C4.9e-09|TRINITY_DN4404_c0_g1~~TRINITY_DN4404_c0_g1_i13.p2|transcript|TRINITY_DN4404_c0_g1_i13.p2|protein_coding|1/1|c.57T>A|p.Tyr19*|1676/2135|57/315|19/104||,A|3_prime_UTR_variant|MODIFIER|ORF%20type%3Acomplete%20len%3A209%20%28%2B%29%2Cscore%3…
TRINITY_DN201282_c0_g1_i1	sp|P51956|NEK3_HUMAN	P51956	2.38e-177	82.71	99.01	7.83724e-06	1158	A	T	52.99	PASS	ANN=T|stop_gained|HIGH|ORF%20type%3Acomplete%20len%3A451%20%28%2B%29%2Cscore%3D99.40%2Csp%7CP51956%7CNEK3_HUMAN%7C53.586%7C1.39e-180%2CPkinase%7CPF00069.25%7C1.1e-66%2CPkinase_Tyr%7CPF07714.17%7C4.7e-47%2CKinase-like%7CPF14531.6%7C9.7e%2B02%2CKinase-like%7CPF14531.6%7C3.7e-07%2CHaspin_kinase%7CPF12330.8%7C0.012%2CKdo%7CPF06293.14%7C0.014%2CPkinase_fungal%7CPF17667.1%7C0.047%2CPkinase_fungal%7CPF1…
TRINITY_DN71235_c0_g1_i7	sp|Q9UHC7|MKRN1_HUMAN	Q9UHC7	0	49.23	85.68	8.3087e-13	1130	T	G	69.86	PASS	ANN=G|stop_gained|HIGH|ORF%20type%3Acomplete%20len%3A452%20%28%2B%29%2Cscore%3D94.66%2Csp%7CQ9TT91%7CMKRN1_MACEU%7C74.000%7C0.0%2CMKRN1_C%7CPF15815.5%7C5.5e-36%2Czf-CCCH_4%7CPF18044.1%7C6.2e-09%2Czf-CCCH_4%7CPF18044.1%7C4.5e-07%2Czf-CCCH_4%7CPF18044.1%7C1.5e-07%2Czf-CCCH_4%7CPF18044.1%7C0.042%2CTorus%7CPF16131.5%7C7.3e-05%2CTorus%7CPF16131.5%7C1.7e-05%2CTorus%7CPF16131.5%7C0.061%2CTorus%7CPF16131…
TRINITY_DN8470_c0_g1_i11	sp|O15056|SYNJ2_HUMAN	O15056	0	61.52	82.95	6.64517e-09	528	G	T	56.92	PASS	ANN=T|stop_gained|HIGH|ORF%20type%3Acomplete%20len%3A1562%20%28%2B%29%2Cscore%3D345.44%2Csp%7CO15056%7CSYNJ2_HUMAN%7C70.799%7C0.0%2Csp%7CO15056%7CSYNJ2_HUMAN%7C80.000%7C1.34e-04%2CSyja_N%7CPF02383.18%7C1.5e-66%2CSyja_N%7CPF02383.18%7C1.6e%2B03%2CDUF1866%7CPF08952.11%7C2.8e-48%2CExo_endo_phos%7CPF03372.23%7C3.5e-15|TRINITY_DN8470_c0_g1~~TRINITY_DN8470_c0_g1_i11.p1|transcript|TRINITY_DN8470_c0_g1_i…
TRINITY_DN8470_c0_g1_i11	sp|O15056|SYNJ2_HUMAN	O15056	0	61.52	82.95	7.54366e-09	537	A	T	48.08	PASS	ANN=T|stop_gained|HIGH|ORF%20type%3Acomplete%20len%3A1562%20%28%2B%29%2Cscore%3D345.44%2Csp%7CO15056%7CSYNJ2_HUMAN%7C70.799%7C0.0%2Csp%7CO15056%7CSYNJ2_HUMAN%7C80.000%7C1.34e-04%2CSyja_N%7CPF02383.18%7C1.5e-66%2CSyja_N%7CPF02383.18%7C1.6e%2B03%2CDUF1866%7CPF08952.11%7C2.8e-48%2CExo_endo_phos%7CPF03372.23%7C3.5e-15|TRINITY_DN8470_c0_g1~~TRINITY_DN8470_c0_g1_i11.p1|transcript|TRINITY_DN8470_c0_g1_i…
TRINITY_DN7761_c0_g2_i1	sp|Q9P1Z9|CC180_HUMAN	Q9P1Z9	6.07e-148	79.88	88.07	0.000497616	3119	C	T	293.06	PASS	ANN=T|stop_gained|HIGH|ORF%20type%3Acomplete%20len%3A1587%20%28%2B%29%2Cscore%3D400.60%2Csp%7CQ9P1Z9%7CCC180_HUMAN%7C38.864%7C1.25e-170%2CDUF4455%7CPF14643.6%7C7.9e-147%2CDUF4455%7CPF14643.6%7C1.5e%2B03%2CDUF4455%7CPF14643.6%7C5.8e%2B02%2CDUF4455%7CPF14643.6%7C3.9e%2B02%2CDUF4456%7CPF14644.6%7C2.1e%2B02%2CDUF4456%7CPF14644.6%7C1.9e%2B03%2CDUF4456%7CPF14644.6%7C3e%2B03%2CDUF4456%7CPF14644.6%7C3.5e…
TRINITY_DN5026_c4_g1_i5	sp|Q6UWY0|ARSK_HUMAN	Q6UWY0	0	63.79	93.28	6.86342e-07	2004	C	T	53.04	PASS	ANN=T|stop_gained|HIGH|ORF%20type%3Acomplete%20len%3A109%20%28%2B%29%2Cscore%3D9.56|TRINITY_DN5026_c4_g1~~TRINITY_DN5026_c4_g1_i5.p2|transcript|TRINITY_DN5026_c4_g1_i5.p2|protein_coding|1/1|c.22C>T|p.Gln8*|2004/2356|22/327|8/108||,T|3_prime_UTR_variant|MODIFIER|ORF%20type%3Acomplete%20len%3A568%20%28%2B%29%2Cscore%3D76.93%2Csp%7CQ0IHJ2%7CARSK_XENLA%7C74.383%7C0.0%2CSulfatase%7CPF00884.23%7C5.6e-4…
TRINITY_DN625_c21_g1_i2	sp|P09917|LOX5_HUMAN	P09917	0	65.91	100	2.51207e-22	1990	G	A	41.6	PASS	ANN=A|stop_gained|HIGH|ORF%20type%3Acomplete%20len%3A675%20%28%2B%29%2Cscore%3D122.27%2Csp%7CP09917%7CLOX5_HUMAN%7C77.596%7C0.0%2CLipoxygenase%7CPF00305.19%7C44%2CLipoxygenase%7CPF00305.19%7C3.2e-78%2CPLAT%7CPF01477.23%7C1.9e-26%2CPLAT%7CPF01477.23%7C2.8e%2B03%2CYozE_SAM_like%7CPF06855.12%7C43%2CYozE_SAM_like%7CPF06855.12%7C4.1|TRINITY_DN625_c21_g1~~TRINITY_DN625_c21_g1_i2.p1|transcript|TRINITY_D…
TRINITY_DN1307_c0_g1_i14	sp|P22897|MRC1_HUMAN	P22897	0	82.95	98.7	0.000684954	1463	G	A	132.11	PASS	ANN=A|stop_gained|HIGH|ORF%20type%3Acomplete%20len%3A1492%20%28%2B%29%2Cscore%3D256.77%2Csp%7CP22897%7CMRC1_HUMAN%7C52.290%7C0.0%2CLectin_C%7CPF00059.21%7C5.9e%2B03%2CLectin_C%7CPF00059.21%7C1.3e-19%2CLectin_C%7CPF00059.21%7C6.3e-23%2CLectin_C%7CPF00059.21%7C3.1e-18%2CLectin_C%7CPF00059.21%7C1e-18%2CLectin_C%7CPF00059.21%7C1e-17%2CLectin_C%7CPF00059.21%7C3.2e-16%2CLectin_C%7CPF00059.21%7C1.8e-17%…
TRINITY_DN113080_c0_g1_i10	sp|Q96ST3|SIN3A_HUMAN	Q96ST3	0	59.92	100	3.89211e-16	2680	A	T	36.38	PASS	ANN=T|stop_gained|HIGH|ORF%20type%3Acomplete%20len%3A1276%20%28%2B%29%2Cscore%3D308.22%2Csp%7CQ60520%7CSIN3A_MOUSE%7C82.179%7C0.0%2CSin3a_C%7CPF16879.5%7C2.6e%2B03%2CSin3a_C%7CPF16879.5%7C1.1e-98%2CPAH%7CPF02671.21%7C7.1e-19%2CPAH%7CPF02671.21%7C1.2e-18%2CPAH%7CPF02671.21%7C9.8e-08%2CSin3_corepress%7CPF08295.12%7C4e-41%2CRhamno_transf%7CPF11316.8%7C2.7e%2B03%2CRhamno_transf%7CPF11316.8%7C32%2CRha…
TRINITY_DN25363_c0_g1_i11	sp|O43502|RA51C_HUMAN	O43502	1.01e-155	59.67	97.34	3.93037e-08	1135	C	G	118.88	PASS	ANN=G|stop_gained|HIGH|ORF%20type%3Acomplete%20len%3A363%20%28%2B%29%2Cscore%3D58.46%2Csp%7CQ8R2J9%7CRA51C_CRIGR%7C62.983%7C1.76e-169%2CRad51%7CPF08423.11%7C7.3e-45%2CAAA_25%7CPF13481.6%7C1.2e-08%2CATPase%7CPF06745.13%7C1.2e-06%2CRecA%7CPF00154.21%7C0.00017%2CRecA%7CPF00154.21%7C32%2CDnaB_C%7CPF03796.15%7C31%2CDnaB_C%7CPF03796.15%7C0.0088%2CAAA_24%7CPF13479.6%7C0.0022%2CAAA_18%7CPF13238.6%7C1.1e%…
TRINITY_DN8858_c0_g2_i3	sp|P63135|POK7_HUMAN	P63135	8.97e-16	31.73	27.62	4.20515e-08	127	A	T,G	770.11	PASS	ANN=T|stop_gained|HIGH|ORF%20type%3A5prime_partial%20len%3A113%20%28%2B%29%2Cscore%3D16.40%2Czf-CCHC%7CPF00098.23%7C3e-05%2Czf-CCHC_2%7CPF13696.6%7C0.00023%2Czf-C2H2_10%7CPF16588.5%7C1.5|TRINITY_DN8858_c0_g2~~TRINITY_DN8858_c0_g2_i3.p2|transcript|TRINITY_DN8858_c0_g2_i3.p2|protein_coding|1/1|c.127A>T|p.Lys43*|127/3829|127/339|43/112||WARNING_TRANSCRIPT_NO_START_CODON,G|missense_variant|MODERATE|O…
TRINITY_DN8858_c0_g2_i3	sp|P63135|POK7_HUMAN	P63135	8.97e-16	31.73	27.62	0.00271642	2163	C	A	42.6	PASS	ANN=A|stop_gained|HIGH|ORF%20type%3A3prime_partial%20len%3A1153%20%28%2B%29%2Cscore%3D163.09%2Csp%7CP26809%7CPOL_MLVFF%7C36.960%7C0.0%2Crve%7CPF00665.26%7C2.3e%2B02%2Crve%7CPF00665.26%7C4.6e-23%2CRVT_1%7CPF00078.27%7C3.9e-24%2CRNase_H%7CPF00075.24%7C1.1e-17%2CRT_RNaseH_2%7CPF17919.1%7C3.9e-10%2CRVP%7CPF00077.20%7C1.1e-09%2CRVP%7CPF00077.20%7C1.8e%2B03%2CIntegrase_H2C2%7CPF17921.1%7C1.2e-06%2Crve_…
TRINITY_DN8858_c0_g2_i3	sp|P63135|POK7_HUMAN	P63135	8.97e-16	31.73	27.62	0.000881127	2518	G	T	78.6	PASS	ANN=T|stop_gained|HIGH|ORF%20type%3A3prime_partial%20len%3A1153%20%28%2B%29%2Cscore%3D163.09%2Csp%7CP26809%7CPOL_MLVFF%7C36.960%7C0.0%2Crve%7CPF00665.26%7C2.3e%2B02%2Crve%7CPF00665.26%7C4.6e-23%2CRVT_1%7CPF00078.27%7C3.9e-24%2CRNase_H%7CPF00075.24%7C1.1e-17%2CRT_RNaseH_2%7CPF17919.1%7C3.9e-10%2CRVP%7CPF00077.20%7C1.1e-09%2CRVP%7CPF00077.20%7C1.8e%2B03%2CIntegrase_H2C2%7CPF17921.1%7C1.2e-06%2Crve_…
TRINITY_DN8697_c1_g1_i10	sp|Q9ULM3|YETS2_HUMAN	Q9ULM3	0	81.35	99.93	0.00583742	2043	C	T	34.56	PASS	ANN=T|stop_gained|HIGH|ORF%20type%3Acomplete%20len%3A1231%20%28%2B%29%2Cscore%3D234.33%2Csp%7CQ9ULM3%7CYETS2_HUMAN%7C53.857%7C0.0%2CYEATS%7CPF03366.16%7C3.1e-25|TRINITY_DN8697_c1_g1~~TRINITY_DN8697_c1_g1_i10.p1|transcript|TRINITY_DN8697_c1_g1_i10.p1|protein_coding|1/1|c.1417C>T|p.Gln473*|2043/4514|1417/3693|473/1230||
TRINITY_DN2726_c2_g1_i8	sp|Q96DM1|PGBD4_HUMAN	Q96DM1	5.11e-71	70.05	80.17	0.00080672	1840	C	G,T,*	4481.96	PASS	ANN=T|stop_gained|HIGH|ORF%20type%3Acomplete%20len%3A603%20%28%2B%29%2Cscore%3D51.40%2Csp%7CQ96DM1%7CPGBD4_HUMAN%7C32.874%7C9.53e-79%2CDDE_Tnp_1_7%7CPF13843.6%7C5.8e-91%2CTnp_zf-ribbon_2%7CPF13842.6%7C0.3|TRINITY_DN2726_c2_g1~~TRINITY_DN2726_c2_g1_i8.p1|transcript|TRINITY_DN2726_c2_g1_i8.p1|protein_coding|1/1|c.1801C>T|p.Gln601*|1840/1983|1801/1809|601/602||,G|missense_variant|MODERATE|ORF%20type…
TRINITY_DN110142_c0_g1_i3	sp|Q8NB46|ANR52_HUMAN	Q8NB46	0	58.91	100	3.02893e-05	3166	G	T	134.29	PASS	ANN=T|stop_gained|HIGH|ORF%20type%3Acomplete%20len%3A1088%20%28%2B%29%2Cscore%3D220.64%2Csp%7CQ5ZLC8%7CANR52_CHICK%7C81.302%7C0.0%2CAnk_2%7CPF12796.7%7C8.3e-08%2CAnk_2%7CPF12796.7%7C2.8e-12%2CAnk_2%7CPF12796.7%7C3.3e-10%2CAnk_2%7CPF12796.7%7C3.4e-12%2CAnk_2%7CPF12796.7%7C2.5e-10%2CAnk_2%7CPF12796.7%7C5.1e-14%2CAnk_2%7CPF12796.7%7C3.2e-10%2CAnk_2%7CPF12796.7%7C1.5e-14%2CAnk_2%7CPF12796.7%7C1e-06%2…
TRINITY_DN2681_c1_g1_i1	sp|Q969Z4|TR19L_HUMAN	Q969Z4	1.54e-82	45.47	85.58	1.70143e-05	846	C	A	39.95	PASS	ANN=A|stop_gained|HIGH|ORF%20type%3Acomplete%20len%3A411%20%28%2B%29%2Cscore%3D67.95%2Csp%7CQ9N092%7CTR19L_MACFA%7C44.063%7C4.18e-86%2CRELT%7CPF12606.8%7C3.3e-20%2CTNFR_c6%7CPF00020.18%7C0.52%2CTNFR_c6%7CPF00020.18%7C2.6e-05%2CTNFR_c6%7CPF00020.18%7C1.8e%2B02%2CTNFR_c6%7CPF00020.18%7C4e%2B02|TRINITY_DN2681_c1_g1~~TRINITY_DN2681_c1_g1_i1.p1|transcript|TRINITY_DN2681_c1_g1_i1.p1|protein_coding|1/1|…
TRINITY_DN510_c0_g1_i3	sp|Q9Y5F9|PCDGI_HUMAN	Q9Y5F9	9.93e-148	96.54	70.22	6.76437e-06	890	C	T	550.65	PASS	ANN=T|stop_gained|HIGH|ORF%20type%3Ainternal%20len%3A462%20%28%2B%29%2Cscore%3D97.53%2Csp%7CQ9Y5F9%7CPCDGI_HUMAN%7C48.770%7C7.83e-151%2Csp%7CQ9Y5F9%7CPCDGI_HUMAN%7C26.136%7C2.51e-26%2CCadherin%7CPF00028.17%7C2.1e-10%2CCadherin%7CPF00028.17%7C2.9e-16%2CCadherin%7CPF00028.17%7C3.6e-10%2CCadherin_C_2%7CPF16492.5%7C2.8e-21%2CCadherin_3%7CPF16184.5%7C4.2%2CCadherin_3%7CPF16184.5%7C53%2CCadherin_3%7CPF…
TRINITY_DN40394_c0_g1_i21	sp|Q00872|MYPC1_HUMAN	Q00872	0	47.51	94.39	2.97719e-06	4850	C	*,G	77.92	PASS	ANN=G|stop_gained|HIGH|ORF%20type%3Acomplete%20len%3A1543%20%28%2B%29%2Cscore%3D360.19%2Csp%7CQ00872%7CMYPC1_HUMAN%7C74.931%7C0.0%2Csp%7CQ00872%7CMYPC1_HUMAN%7C76.880%7C0.0%2Csp%7CQ00872%7CMYPC1_HUMAN%7C29.947%7C2.01e-15%2Csp%7CQ00872%7CMYPC1_HUMAN%7C26.289%7C1.42e-12%2CI-set%7CPF07679.16%7C95%2CI-set%7CPF07679.16%7C1.5e-05%2CI-set%7CPF07679.16%7C7.6e-07%2CI-set%7CPF07679.16%7C3.1e-10%2CI-set%7CP…
TRINITY_DN6067_c0_g1_i2	sp|Q9NZJ5|E2AK3_HUMAN	Q9NZJ5	0	69.39	87.9	0.000393053	364	C	T	67.15	PASS	ANN=T|stop_gained|HIGH|ORF%20type%3Acomplete%20len%3A1125%20%28%2B%29%2Cscore%3D248.90%2Csp%7CQ9NZJ5%7CE2AK3_HUMAN%7C68.953%7C0.0%2CPkinase%7CPF00069.25%7C7.2e-12%2CPkinase%7CPF00069.25%7C4.6e-36%2CPkinase_Tyr%7CPF07714.17%7C1.6e-05%2CPkinase_Tyr%7CPF07714.17%7C3.2e-23%2CPQQ_2%7CPF13360.6%7C0.28%2CPQQ_2%7CPF13360.6%7C0.0012%2CPQQ_2%7CPF13360.6%7C1.4%2CKinase-like%7CPF14531.6%7C0.00038%2CKdo%7CPF0…
TRINITY_DN3542_c12_g4_i2	sp|Q9UHR5|S30BP_HUMAN	Q9UHR5	2.48e-111	56.92	99.68	1.54635e-05	731	G	T,*	41.97	PASS	ANN=T|stop_gained|HIGH|ORF%20type%3Acomplete%20len%3A302%20%28%2B%29%2Cscore%3D87.26%2Csp%7CQ9UHR5%7CS30BP_HUMAN%7C77.199%7C7.40e-155%2CHCNGP%7CPF07818.13%7C5.9e-35|TRINITY_DN3542_c12_g4~~TRINITY_DN3542_c12_g4_i2.p1|transcript|TRINITY_DN3542_c12_g4_i2.p1|protein_coding|1/1|c.376G>T|p.Glu126*|731/1576|376/906|126/301||
TRINITY_DN6204_c1_g1_i9	sp|Q9Y4F9|RIPR2_HUMAN	Q9Y4F9	0	65.59	97.94	0.000431803	3290	G	T	37.44	PASS	ANN=T|stop_gained|HIGH|ORF%20type%3Acomplete%20len%3A1165%20%28%2B%29%2Cscore%3D265.01%2Csp%7CA9ZLX4%7CRIPR2_COTJA%7C65.287%7C0.0%2CPL48%7CPF15903.5%7C1.2e-169%2CHEAT_2%7CPF13646.6%7C7.5e%2B03%2CHEAT_2%7CPF13646.6%7C0.00025%2CHR1%7CPF02185.16%7C5.7e%2B03%2CHR1%7CPF02185.16%7C0.044%2CHR1%7CPF02185.16%7C1.9e%2B03|TRINITY_DN6204_c1_g1~~TRINITY_DN6204_c1_g1_i9.p1|transcript|TRINITY_DN6204_c1_g1_i9.p1…
TRINITY_DN6561_c0_g1_i12	sp|Q9Y6N9|USH1C_HUMAN	Q9Y6N9	1.73e-60	49.34	22.64	0.00369526	254	C	*,T	47.95	PASS	ANN=T|stop_gained|HIGH|ORF%20type%3A5prime_partial%20len%3A207%20%28%2B%29%2Cscore%3D46.51%2Csp%7CQ9ES64%7CUSH1C_MOUSE%7C64.865%7C6.07e-80%2CPDZ%7CPF00595.24%7C6.4e-08%2CPDZ_6%7CPF17820.1%7C1.5e-06%2CPDZ_2%7CPF13180.6%7C0.0019|TRINITY_DN6561_c0_g1~~TRINITY_DN6561_c0_g1_i12.p1|transcript|TRINITY_DN6561_c0_g1_i12.p1|protein_coding|1/1|c.253C>T|p.Gln85*|254/760|253/621|85/206||WARNING_TRANSCRIPT_NO_…
TRINITY_DN26476_c0_g2_i13	sp|Q96DC7|TMCO6_HUMAN	Q96DC7	5.28e-94	44.44	81.34	0.00178429	648	G	*,T	40.45	PASS	ANN=T|stop_gained|HIGH|ORF%20type%3Acomplete%20len%3A408%20%28%2B%29%2Cscore%3D82.41%2Csp%7CQ8BQX5%7CTMCO6_MOUSE%7C52.488%7C9.55e-116%2CIBB%7CPF01749.20%7C0.0015%2CArm%7CPF00514.23%7C0.27%2CArm%7CPF00514.23%7C92%2CArm%7CPF00514.23%7C48%2CArm%7CPF00514.23%7C1.5e%2B03%2CArm%7CPF00514.23%7C6.1e%2B03%2CArm%7CPF00514.23%7C2.3e%2B03%2CArm%7CPF00514.23%7C6.9e%2B03%2CArm%7CPF00514.23%7C14%2CArm%7CPF00514…
TRINITY_DN14468_c2_g1_i3	sp|Q6AWC2|WWC2_HUMAN	Q6AWC2	0	64.08	100	8.57558e-06	2293	G	T	73.62	PASS	ANN=T|stop_gained|HIGH|ORF%20type%3Acomplete%20len%3A1166%20%28%2B%29%2Cscore%3D277.65%2Csp%7CQ6DJR2%7CWWC2_XENTR%7C79.387%7C0.0%2CWW%7CPF00397.26%7C7.6e-10%2CWW%7CPF00397.26%7C1.2e-06%2CPhage_Nu1%7CPF07471.12%7C9.6e%2B02%2CPhage_Nu1%7CPF07471.12%7C0.083|TRINITY_DN14468_c2_g1~~TRINITY_DN14468_c2_g1_i3.p1|transcript|TRINITY_DN14468_c2_g1_i3.p1|protein_coding|1/1|c.1813G>T|p.Glu605*|2293/5454|1813/…
TRINITY_DN14468_c2_g1_i3	sp|Q6AWC2|WWC2_HUMAN	Q6AWC2	0	64.08	100	0.00109119	1039	G	T	49.43	PASS	ANN=T|stop_gained|HIGH|ORF%20type%3Acomplete%20len%3A1166%20%28%2B%29%2Cscore%3D277.65%2Csp%7CQ6DJR2%7CWWC2_XENTR%7C79.387%7C0.0%2CWW%7CPF00397.26%7C7.6e-10%2CWW%7CPF00397.26%7C1.2e-06%2CPhage_Nu1%7CPF07471.12%7C9.6e%2B02%2CPhage_Nu1%7CPF07471.12%7C0.083|TRINITY_DN14468_c2_g1~~TRINITY_DN14468_c2_g1_i3.p1|transcript|TRINITY_DN14468_c2_g1_i3.p1|protein_coding|1/1|c.559G>T|p.Glu187*|1039/5454|559/34…
TRINITY_DN1135_c0_g1_i14	sp|Q07157|ZO1_HUMAN	Q07157	0	86.55	99.49	1.16519e-07	5141	G	T	58.39	PASS	ANN=T|stop_gained|HIGH|ORF%20type%3Acomplete%20len%3A1731%20%28%2B%29%2Cscore%3D389.48%2Csp%7CQ07157%7CZO1_HUMAN%7C75.457%7C0.0%2CPDZ%7CPF00595.24%7C3.4e-15%2CPDZ%7CPF00595.24%7C9.9e-14%2CPDZ%7CPF00595.24%7C5.3e-14%2CZU5%7CPF00791.20%7C1.8e%2B04%2CZU5%7CPF00791.20%7C8.6e-30%2CPDZ_6%7CPF17820.1%7C0.00029%2CPDZ_6%7CPF17820.1%7C6.2e-09%2CPDZ_6%7CPF17820.1%7C4.5e-06%2CPDZ_2%7CPF13180.6%7C0.00011%2CPD…
TRINITY_DN12924_c0_g1_i4	sp|Q9H582|ZN644_HUMAN	Q9H582	0	71.62	99.1	0.000262103	3178	A	*,T	49	PASS	ANN=T|stop_gained|HIGH|ORF%20type%3Acomplete%20len%3A1365%20%28%2B%29%2Cscore%3D177.25%2Csp%7CQ9H582%7CZN644_HUMAN%7C53.066%7C0.0%2Czf-C2H2_4%7CPF13894.6%7C0.15%2Czf-C2H2_4%7CPF13894.6%7C0.00097%2Czf-C2H2_4%7CPF13894.6%7C4.2%2Czf-C2H2_4%7CPF13894.6%7C1.1e%2B03%2Czf-C2H2_4%7CPF13894.6%7C6.9%2Czf-C2H2_4%7CPF13894.6%7C0.017%2Czf-C2H2_4%7CPF13894.6%7C0.055%2Czf-C2H2_4%7CPF13894.6%7C0.11%2Czf-C2H2_4%7…
TRINITY_DN2557_c0_g2_i9	sp|P56962|STX17_HUMAN	P56962	1.21e-72	64.69	95.7	0.00328974	83	T	*,G	64.09	PASS	ANN=G|stop_gained|HIGH|ORF%20type%3A5prime_partial%20len%3A327%20%28%2B%29%2Cscore%3D75.77%2Csp%7CP56962%7CSTX17_HUMAN%7C54.671%7C8.25e-93%2CSNARE%7CPF05739.19%7C1.8e-05%2CSlyX%7CPF04102.12%7C34%2CSlyX%7CPF04102.12%7C1.5e%2B04%2CSlyX%7CPF04102.12%7C0.2%2CDUF3150%7CPF11348.8%7C0.0067%2CFOXP-CC%7CPF16159.5%7C0.12%2CFOXP-CC%7CPF16159.5%7C1.4e%2B04%2CDUF948%7CPF06103.11%7C80%2CDUF948%7CPF06103.11%7C3…
TRINITY_DN17043_c0_g1_i1	sp|Q6AI39|BICRL_HUMAN	Q6AI39	1.27e-146	54.44	90.08	7.64624e-05	4549	G	T	45.94	PASS	ANN=T|stop_gained|HIGH|ORF%20type%3Acomplete%20len%3A434%20%28%2B%29%2Cscore%3D83.00%2Csp%7CQ6AI39%7CBICRL_HUMAN%7C39.552%7C9.44e-74%2CGLTSCR1%7CPF15249.6%7C22%2CGLTSCR1%7CPF15249.6%7C1.2e-28|TRINITY_DN17043_c0_g1~~TRINITY_DN17043_c0_g1_i1.p2|transcript|TRINITY_DN17043_c0_g1_i1.p2|protein_coding|1/1|c.1045G>T|p.Gly349*|4549/5202|1045/1302|349/433||,T|3_prime_UTR_variant|MODIFIER|ORF%20type%3Acomp…
TRINITY_DN1032_c0_g3_i1	sp|Q9H6S0|YTDC2_HUMAN	Q9H6S0	0	75.99	96.64	3.48663e-05	1395	G	T	47.15	PASS	ANN=T|stop_gained|HIGH|ORF%20type%3Acomplete%20len%3A1421%20%28%2B%29%2Cscore%3D263.74%2Csp%7CB2RR83%7CYTDC2_MOUSE%7C81.500%7C0.0%2CYTH%7CPF04146.15%7C5.6e%2B03%2CYTH%7CPF04146.15%7C4.6e-44%2CHA2%7CPF04408.23%7C1.7e-18%2CHelicase_C%7CPF00271.31%7C6.9e-15%2COB_NTP_bind%7CPF07717.16%7C3.9e-11%2CR3H%7CPF01424.22%7C1.1e-10%2CDEAD%7CPF00270.29%7C6.1e-10%2CAAA_19%7CPF13245.6%7C0.00047%2CAAA_19%7CPF1324…
TRINITY_DN342407_c0_g1_i2	sp|Q9H8W5|TRI45_HUMAN	Q9H8W5	2.55e-101	74.32	75.34	0.000120932	853	T	A	43.87	PASS	ANN=A|stop_gained|HIGH|ORF%20type%3Acomplete%20len%3A439%20%28%2B%29%2Cscore%3D81.15%2Csp%7CQ5BIM1%7CTRI45_BOVIN%7C42.466%7C6.59e-126%2CFilamin%7CPF00630.19%7C1.5e-20%2Czf-B_box%7CPF00643.24%7C0.74%2Czf-B_box%7CPF00643.24%7C3.5e-08%2Czf-B_box%7CPF00643.24%7C4e%2B03%2CInvasin_D3%7CPF09134.10%7C0.0081%2CBatD%7CPF13584.6%7C0.025|TRINITY_DN342407_c0_g1~~TRINITY_DN342407_c0_g1_i2.p1|transcript|TRINITY…
TRINITY_DN20958_c1_g1_i2	sp|Q8IXW5|RPAP2_HUMAN	Q8IXW5	7.6e-130	68.7	96.41	4.3806e-07	2227	G	T	45.48	PASS	ANN=T|stop_gained|HIGH|ORF%20type%3Acomplete%20len%3A583%20%28%2B%29%2Cscore%3D94.68%2Csp%7CF6RRD7%7CRPAP2_BOVIN%7C43.771%7C2.19e-154%2CRPAP2_Rtr1%7CPF04181.13%7C1.6e-22|TRINITY_DN20958_c1_g1~~TRINITY_DN20958_c1_g1_i2.p1|transcript|TRINITY_DN20958_c1_g1_i2.p1|protein_coding|1/1|c.1699G>T|p.Glu567*|2227/2463|1699/1749|567/582||
TRINITY_DN72163_c0_g2_i4	sp|Q68CZ1|FTM_HUMAN	Q68CZ1	0	75.34	99.7	0.00419083	1899	A	T	56.47	PASS	ANN=T|stop_gained|HIGH|ORF%20type%3Acomplete%20len%3A1257%20%28%2B%29%2Cscore%3D282.01%2Csp%7CQ68CZ1%7CFTM_HUMAN%7C54.868%7C0.0%2CC2-C2_1%7CPF11618.8%7C6.7e%2B03%2CC2-C2_1%7CPF11618.8%7C2.5e%2B03%2CC2-C2_1%7CPF11618.8%7C7.9e-56%2CC2-C2_1%7CPF11618.8%7C1e-08%2CC2-C2_1%7CPF11618.8%7C6.8e%2B03%2CC2-C2_1%7CPF11618.8%7C8.2e%2B03%2CRPGR1_C%7CPF18111.1%7C4.9e%2B03%2CRPGR1_C%7CPF18111.1%7C8.1e-49%2CC2%7C…
TRINITY_DN6932_c1_g1_i2	sp|O60890|OPHN1_HUMAN	O60890	0	60.2	98	0.00619199	1978	G	A	33.65	PASS	ANN=A|stop_gained|HIGH|ORF%20type%3Acomplete%20len%3A800%20%28%2B%29%2Cscore%3D181.75%2Csp%7CQ7YQL5%7COPHN1_PONPY%7C70.062%7C0.0%2CBAR_3%7CPF16746.5%7C6.9e-74%2CRhoGAP%7CPF00620.27%7C7.4e%2B03%2CRhoGAP%7CPF00620.27%7C2.3e-40%2CPH%7CPF00169.29%7C6.8e%2B03%2CPH%7CPF00169.29%7C2.6e-08|TRINITY_DN6932_c1_g1~~TRINITY_DN6932_c1_g1_i2.p1|transcript|TRINITY_DN6932_c1_g1_i2.p1|protein_coding|1/1|c.1346G>A|…
TRINITY_DN3311_c0_g1_i1	sp|Q7Z614|SNX20_HUMAN	Q7Z614	1.7e-90	62.73	90.82	7.79206e-05	878	T	A	45.35	PASS	ANN=A|stop_gained|HIGH|ORF%20type%3Acomplete%20len%3A407%20%28%2B%29%2Cscore%3D85.63%2Csp%7CQ2T9W1%7CSNX20_BOVIN%7C54.924%7C3.62e-99%2CPX%7CPF00787.24%7C2.9e-12%2CPX%7CPF00787.24%7C1.4e%2B02|TRINITY_DN3311_c0_g1~~TRINITY_DN3311_c0_g1_i1.p1|transcript|TRINITY_DN3311_c0_g1_i1.p1|protein_coding|1/1|c.758T>A|p.Leu253*|878/1406|758/1221|253/406||
TRINITY_DN703_c0_g1_i3	sp|P30876|RPB2_HUMAN	P30876	0	78.05	98.64	1.28672e-06	3238	G	T	46.05	PASS	ANN=T|stop_gained|HIGH|ORF%20type%3Acomplete%20len%3A1175%20%28%2B%29%2Cscore%3D182.08%2Csp%7CP30876%7CRPB2_HUMAN%7C98.722%7C0.0%2CRNA_pol_Rpb2_6%7CPF00562.28%7C4.6e-128%2CRNA_pol_Rpb2_1%7CPF04563.15%7C5.1e-68%2CRNA_pol_Rpb2_1%7CPF04563.15%7C4.7e%2B03%2CRNA_pol_Rpb2_2%7CPF04561.14%7C7.9e-55%2CRNA_pol_Rpb2_2%7CPF04561.14%7C3.1e%2B03%2CRNA_pol_Rpb2_7%7CPF04560.20%7C1.4e%2B04%2CRNA_pol_Rpb2_7%7CPF04…
TRINITY_DN9336_c0_g1_i1	sp|Q9H7D0|DOCK5_HUMAN	Q9H7D0	0	80.62	36.31	0.00574688	2363	G	T	58.08	PASS	ANN=T|stop_gained|HIGH|ORF%20type%3Acomplete%20len%3A696%20%28%2B%29%2Cscore%3D152.62%2Csp%7CQ9H7D0%7CDOCK5_HUMAN%7C73.676%7C0.0%2CDOCK_N%7CPF16172.5%7C1.2e-105%2CDOCK-C2%7CPF14429.6%7C1.7e%2B02%2CDOCK-C2%7CPF14429.6%7C1.5e-60%2CSH3_9%7CPF14604.6%7C9.2e-10%2CSH3_1%7CPF00018.28%7C2.6e-09%2CSH3_2%7CPF07653.17%7C0.00032|TRINITY_DN9336_c0_g1~~TRINITY_DN9336_c0_g1_i1.p1|transcript|TRINITY_DN9336_c0_g1…
TRINITY_DN19170_c0_g1_i9	sp|P00338|LDHA_HUMAN	P00338	1.98e-126	68.14	59.34	0.00015762	775	C	T	5974.35	PASS	ANN=T|stop_gained|HIGH|ORF%20type%3Acomplete%20len%3A289%20%28%2B%29%2Cscore%3D52.43%2Csp%7CQ9BE24%7CLDHA_MACFA%7C87.817%7C1.28e-127%2CLdh_1_N%7CPF00056.23%7C4.9e-50%2CLdh_1_C%7CPF02866.18%7C5.3e%2B03%2CLdh_1_C%7CPF02866.18%7C0.004%2CGlyco_hydro_4%7CPF02056.16%7C5.4e%2B02%2CGlyco_hydro_4%7CPF02056.16%7C0.015|TRINITY_DN19170_c0_g1~~TRINITY_DN19170_c0_g1_i9.p1|transcript|TRINITY_DN19170_c0_g1_i9.p1…
TRINITY_DN387410_c0_g1_i3	sp|P29372|3MG_HUMAN	P29372	2.63e-92	54.75	74.16	6.82474e-05	374	G	T	46.87	PASS	ANN=T|stop_gained|HIGH|ORF%20type%3A5prime_partial%20len%3A291%20%28%2B%29%2Cscore%3D53.16%2Csp%7CQ04841%7C3MG_MOUSE%7C55.197%7C3.01e-98%2CPur_DNA_glyco%7CPF02245.16%7C5.1e-60%2CYqbF%7CPF14553.6%7C0.53%2CYqbF%7CPF14553.6%7C2.8e%2B03|TRINITY_DN387410_c0_g1~~TRINITY_DN387410_c0_g1_i3.p1|transcript|TRINITY_DN387410_c0_g1_i3.p1|protein_coding|1/1|c.373G>T|p.Glu125*|374/1178|373/873|125/290||WARNING_T…
TRINITY_DN9622_c0_g1_i13	sp|Q86XR8|CEP57_HUMAN	Q86XR8	3.11e-45	74.4	71.6	7.05119e-09	992	G	*,A	35.36	PASS	ANN=A|stop_gained|HIGH|ORF%20type%3A3prime_partial%20len%3A430%20%28%2B%29%2Cscore%3D100.78%2Csp%7CQ28BZ7%7CCE57L_XENTR%7C51.025%7C9.60e-121%2CCep57_CLD%7CPF14073.6%7C7.6e-53%2CCep57_CLD%7CPF14073.6%7C5.6e%2B03%2CCep57_MT_bd%7CPF06657.13%7C14%2CCep57_MT_bd%7CPF06657.13%7C1.6e%2B04%2CCep57_MT_bd%7CPF06657.13%7C7.7e-18%2CKASH_CCD%7CPF14662.6%7C0.014%2CKASH_CCD%7CPF14662.6%7C3.3e%2B02%2CKASH_CCD%7CP…
TRINITY_DN12668_c0_g1_i15	sp|Q9P270|SLAI2_HUMAN	Q9P270	2.14e-46	48.65	82.27	0.00153033	425	A	T	196.7	PASS	ANN=T|stop_gained|HIGH|ORF%20type%3Acomplete%20len%3A641%20%28%2B%29%2Cscore%3D140.70%2Csp%7CQ0VA20%7CSLAIL_XENTR%7C73.089%7C0.0%2CSLAIN%7CPF15301.6%7C2.1e-149|TRINITY_DN12668_c0_g1~~TRINITY_DN12668_c0_g1_i15.p1|transcript|TRINITY_DN12668_c0_g1_i15.p1|protein_coding|1/1|c.13A>T|p.Lys5*|425/2732|13/1923|5/640||
TRINITY_DN45658_c0_g1_i9	sp|Q9H7R5|ZN665_HUMAN	Q9H7R5	0	96.96	74.78	0.00666967	336	T	A,*	204.91	PASS	ANN=A|stop_gained|HIGH|ORF%20type%3Ainternal%20len%3A515%20%28%2B%29%2Cscore%3D49.84%2Csp%7CQ5R8X1%7CZN665_PONAB%7C57.715%7C0.0%2Csp%7CQ5R8X1%7CZN665_PONAB%7C57.474%7C0.0%2Csp%7CQ5R8X1%7CZN665_PONAB%7C55.342%7C0.0%2Czf-H2C2_2%7CPF13465.6%7C1.1e%2B02%2Czf-H2C2_2%7CPF13465.6%7C4.1e-05%2Czf-H2C2_2%7CPF13465.6%7C0.0019%2Czf-H2C2_2%7CPF13465.6%7C2.3e-06%2Czf-H2C2_2%7CPF13465.6%7C0.003%2Czf-H2C2_2%7CPF…
TRINITY_DN14845_c0_g3_i2	sp|O00370|LORF2_HUMAN	O00370	5.67e-10	44.24	17.88	0.000841012	1046	C	G,A	602.54	PASS	ANN=A|stop_gained|HIGH|ORF%20type%3Ainternal%20len%3A518%20%28%2B%29%2Cscore%3D65.75%2Csp%7CQ9NBX4%7CRTXE_DROME%7C27.632%7C9.56e-28%2CRVT_1%7CPF00078.27%7C3.8e-35|TRINITY_DN14845_c0_g3~~TRINITY_DN14845_c0_g3_i2.p1|transcript|TRINITY_DN14845_c0_g3_i2.p1|protein_coding|1/1|c.1046C>A|p.Ser349*|1046/1553|1046/1551|349/516||WARNING_TRANSCRIPT_NO_START_CODON,G|stop_gained|HIGH|ORF%20type%3Ainternal%20l…
TRINITY_DN14845_c0_g3_i2	sp|O00370|LORF2_HUMAN	O00370	5.67e-10	44.24	17.88	0.00162851	1489	A	T	1382.02	PASS	ANN=T|stop_gained|HIGH|ORF%20type%3Ainternal%20len%3A518%20%28%2B%29%2Cscore%3D65.75%2Csp%7CQ9NBX4%7CRTXE_DROME%7C27.632%7C9.56e-28%2CRVT_1%7CPF00078.27%7C3.8e-35|TRINITY_DN14845_c0_g3~~TRINITY_DN14845_c0_g3_i2.p1|transcript|TRINITY_DN14845_c0_g3_i2.p1|protein_coding|1/1|c.1489A>T|p.Arg497*|1489/1553|1489/1551|497/516||WARNING_TRANSCRIPT_NO_START_CODON
TRINITY_DN14845_c0_g3_i2	sp|O00370|LORF2_HUMAN	O00370	5.67e-10	44.24	17.88	0.00171539	231	C	A	56.75	PASS	ANN=A|stop_gained|HIGH|ORF%20type%3Ainternal%20len%3A518%20%28%2B%29%2Cscore%3D65.75%2Csp%7CQ9NBX4%7CRTXE_DROME%7C27.632%7C9.56e-28%2CRVT_1%7CPF00078.27%7C3.8e-35|TRINITY_DN14845_c0_g3~~TRINITY_DN14845_c0_g3_i2.p1|transcript|TRINITY_DN14845_c0_g3_i2.p1|protein_coding|1/1|c.231C>A|p.Tyr77*|231/1553|231/1551|77/516||WARNING_TRANSCRIPT_NO_START_CODON
TRINITY_DN18447_c0_g1_i13	sp|Q9H0J9|PAR12_HUMAN	Q9H0J9	0	68.84	96.29	9.71334e-05	1910	G	A	207	PASS	ANN=A|stop_gained|HIGH|ORF%20type%3Acomplete%20len%3A668%20%28%2B%29%2Cscore%3D120.46%2Csp%7CQ9H0J9%7CPAR12_HUMAN%7C46.957%7C0.0%2CPARP%7CPF00644.20%7C2e%2B03%2CPARP%7CPF00644.20%7C5.6e-35%2CWWE%7CPF02825.20%7C3.2e%2B02%2CWWE%7CPF02825.20%7C3.2e-14%2Czf-CCCH%7CPF00642.24%7C0.057%2Czf-CCCH%7CPF00642.24%7C1.3e%2B03%2Czf-CCCH%7CPF00642.24%7C0.00098%2Czf-CCCH%7CPF00642.24%7C92%2Czf-CCCH_4%7CPF18044.1…
TRINITY_DN6546_c6_g1_i1	sp|P27658|CO8A1_HUMAN	P27658	1.68e-74	21.97	33.33	0.000560193	814	T	G	66.54	PASS	ANN=G|stop_gained|HIGH|ORF%20type%3Acomplete%20len%3A718%20%28%2B%29%2Cscore%3D234.16%2Csp%7CP14282%7CCO8A1_RABIT%7C66.845%7C1.77e-150%2CCollagen%7CPF01391.18%7C0.00015%2CCollagen%7CPF01391.18%7C5.8e-07%2CCollagen%7CPF01391.18%7C1.2%2CCollagen%7CPF01391.18%7C0.0014%2CCollagen%7CPF01391.18%7C0.038%2CCollagen%7CPF01391.18%7C2.9e-06%2CCollagen%7CPF01391.18%7C2.4e-08%2CCollagen%7CPF01391.18%7C1.6e-07…
TRINITY_DN16187_c0_g1_i14	sp|A5YM72|CRNS1_HUMAN	A5YM72	1.61e-165	53.36	92.99	6.08701e-07	1757	G	T	62.77	PASS	ANN=T|stop_gained|HIGH|ORF%20type%3Acomplete%20len%3A694%20%28%2B%29%2Cscore%3D88.67%2Csp%7CA5YM72%7CCRNS1_HUMAN%7C45.522%7C1.92e-180%2CATP-grasp_4%7CPF13535.6%7C1.3e%2B03%2CATP-grasp_4%7CPF13535.6%7C0.0085%2CATP-grasp_4%7CPF13535.6%7C8.1e-07%2CATPgrasp_Ter%7CPF15632.6%7C5.1e-09%2CATP-grasp_3%7CPF02655.14%7C0.71%2CATP-grasp_3%7CPF02655.14%7C0.0024%2CATPgrasp_N%7CPF18130.1%7C2.3e%2B03%2CATPgrasp_N…
TRINITY_DN22404_c0_g1_i13	sp|Q96KQ4|ASPP1_HUMAN	Q96KQ4	0	64.02	99.36	0.000399514	1039	G	T	44.23	PASS	ANN=T|stop_gained|HIGH|ORF%20type%3Acomplete%20len%3A1188%20%28%2B%29%2Cscore%3D318.45%2Csp%7CQ62415%7CASPP1_MOUSE%7C69.957%7C0.0%2CAnk_2%7CPF12796.7%7C2.7e-16%2CAnk_4%7CPF13637.6%7C2.2e-05%2CAnk_4%7CPF13637.6%7C1.2e-09%2CAnk_3%7CPF13606.6%7C2.7e-05%2CAnk_3%7CPF13606.6%7C8.1e-05%2CAnk%7CPF00023.30%7C2.4e-05%2CAnk%7CPF00023.30%7C4.1e-05%2CSH3_1%7CPF00018.28%7C6.8e-13%2CSH3_9%7CPF14604.6%7C1e-10%2C…
TRINITY_DN8052_c6_g1_i1	sp|Q7RTY1|MOT9_HUMAN	Q7RTY1	0	61.51	100	0.00672169	1852	G	A	140.95	PASS	ANN=A|stop_gained|HIGH|ORF%20type%3Acomplete%20len%3A505%20%28%2B%29%2Cscore%3D88.42%2Csp%7CQ5ZJU0%7CMOT9_CHICK%7C66.403%7C0.0%2CMFS_1%7CPF07690.16%7C1.4e-20%2CMFS_1%7CPF07690.16%7C3.3e-08|TRINITY_DN8052_c6_g1~~TRINITY_DN8052_c6_g1_i1.p1|transcript|TRINITY_DN8052_c6_g1_i1.p1|protein_coding|1/1|c.1340G>A|p.Trp447*|1852/2458|1340/1515|447/504||
TRINITY_DN19755_c0_g1_i5	sp|Q7Z6J0|SH3R1_HUMAN	Q7Z6J0	0	62.71	100	0.000341104	283	A	T	151.07	PASS	ANN=T|stop_gained|HIGH|ORF%20type%3A5prime_partial%20len%3A126%20%28%2B%29%2Cscore%3D19.57|TRINITY_DN19755_c0_g1~~TRINITY_DN19755_c0_g1_i5.p2|transcript|TRINITY_DN19755_c0_g1_i5.p2|protein_coding|1/1|c.283A>T|p.Lys95*|283/4133|283/378|95/125||WARNING_TRANSCRIPT_NO_START_CODON,T|5_prime_UTR_variant|MODIFIER|ORF%20type%3Acomplete%20len%3A877%20%28%2B%29%2Cscore%3D206.77%2Csp%7CQ28E95%7CSH3R1_XENTR%…
TRINITY_DN5008_c0_g1_i2	sp|Q9H7L9|SDS3_HUMAN	Q9H7L9	5.32e-173	31.21	88.72	0.000326168	1245	G	T	43.76	PASS	ANN=T|stop_gained|HIGH|ORF%20type%3Acomplete%20len%3A323%20%28%2B%29%2Cscore%3D78.79%2Csp%7CQ5RBB8%7CSDS3_PONAB%7C94.845%7C0.0%2CSds3%7CPF08598.11%7C2.9e-17%2CBeta_helix%7CPF13229.6%7C1.6e%2B03%2CBeta_helix%7CPF13229.6%7C0.32%2CExonuc_VII_L%7CPF02601.15%7C0.13%2CRetrotrans_gag%7CPF03732.17%7C3.2%2CRetrotrans_gag%7CPF03732.17%7C2.3e%2B03|TRINITY_DN5008_c0_g1~~TRINITY_DN5008_c0_g1_i2.p1|transcript|…
TRINITY_DN860_c0_g1_i10	sp|Q9Y4K1|CRBG1_HUMAN	Q9Y4K1	0	34.66	65.06	0.000130877	1065	G	T	66.88	PASS	ANN=T|stop_gained|HIGH|ORF%20type%3Acomplete%20len%3A2484%20%28%2B%29%2Cscore%3D541.96%2Csp%7CQ9Y4K1%7CCRBG1_HUMAN%7C56.425%7C0.0%2Csp%7CQ9Y4K1%7CCRBG1_HUMAN%7C30.418%7C3.15e-10%2CCrystall%7CPF00030.19%7C6.9e-07%2CCrystall%7CPF00030.19%7C9.2e-17%2CCrystall%7CPF00030.19%7C5.5e-25%2CCrystall%7CPF00030.19%7C9.8e-22%2CCrystall%7CPF00030.19%7C5.9e-14%2CCrystall%7CPF00030.19%7C4.3e-19%2CIL4_i_Ig%7CPF18…
TRINITY_DN18894_c0_g1_i4	sp|Q5PRF9|SMAG2_HUMAN	Q5PRF9	0	57.6	100	7.31217e-16	1954	A	*,T	93.28	PASS	ANN=T|stop_gained|HIGH|ORF%20type%3Acomplete%20len%3A678%20%28%2B%29%2Cscore%3D136.41%2Csp%7CQ5PRF9%7CSMAG2_HUMAN%7C72.453%7C0.0%2CSAM_1%7CPF00536.30%7C9.7e%2B03%2CSAM_1%7CPF00536.30%7C2e-10%2CPHAT%7CPF09246.10%7C2.2e%2B03%2CPHAT%7CPF09246.10%7C0.0026%2CPHAT%7CPF09246.10%7C6.2%2CSAM_2%7CPF07647.17%7C0.0017|TRINITY_DN18894_c0_g1~~TRINITY_DN18894_c0_g1_i4.p1|transcript|TRINITY_DN18894_c0_g1_i4.p1|p…
TRINITY_DN4782_c0_g2_i14	sp|Q2NKJ3|CTC1_HUMAN	Q2NKJ3	1.9e-54	71.83	83.48	0.000134673	3803	G	A,T	4069.02	PASS	ANN=A|stop_gained|HIGH|ORF%20type%3Acomplete%20len%3A107%20%28%2B%29%2Cscore%3D7.93|TRINITY_DN4782_c0_g2~~TRINITY_DN4782_c0_g2_i14.p4|transcript|TRINITY_DN4782_c0_g2_i14.p4|protein_coding|1/1|c.107G>A|p.Trp36*|3803/4068|107/321|36/106||,T|missense_variant|MODERATE|ORF%20type%3Acomplete%20len%3A107%20%28%2B%29%2Cscore%3D7.93|TRINITY_DN4782_c0_g2~~TRINITY_DN4782_c0_g2_i14.p4|transcript|TRINITY_DN47…
TRINITY_DN1985_c1_g1_i1	sp|Q8WWQ8|STAB2_HUMAN	Q8WWQ8	0	83.54	99.45	0.000174587	5387	G	T	69.23	PASS	ANN=T|stop_gained|HIGH|ORF%20type%3Acomplete%20len%3A2555%20%28%2B%29%2Cscore%3D395.28%2Csp%7CQ8WWQ8%7CSTAB2_HUMAN%7C59.077%7C0.0%2CFasciclin%7CPF02469.22%7C2.5e-10%2CFasciclin%7CPF02469.22%7C1.7e-22%2CFasciclin%7CPF02469.22%7C1.1e-19%2CFasciclin%7CPF02469.22%7C2.8e-12%2CFasciclin%7CPF02469.22%7C2.7e-21%2CFasciclin%7CPF02469.22%7C3.7e-20%2CFasciclin%7CPF02469.22%7C1e-06%2CEGF_3%7CPF12947.7%7C2e%2…
TRINITY_DN10368_c1_g1_i2	sp|Q3SXZ7|TTLL9_HUMAN	Q3SXZ7	0	59.22	89.75	0.00112705	987	T	G	38.93	PASS	ANN=G|stop_gained|HIGH|ORF%20type%3Acomplete%20len%3A438%20%28%2B%29%2Cscore%3D94.38%2Csp%7CQ641W7%7CTTLL9_RAT%7C72.826%7C0.0%2CTTL%7CPF03133.15%7C4.7e-89%2CATPgrasp_YheCD%7CPF14398.6%7C0.22%2CATPgrasp_YheCD%7CPF14398.6%7C0.00019%2CATPgrasp_ST%7CPF14397.6%7C44%2CATPgrasp_ST%7CPF14397.6%7C0.0025%2CRimK%7CPF08443.11%7C7.4e%2B02%2CRimK%7CPF08443.11%7C0.3%2CRimK%7CPF08443.11%7C6.3e%2B02|TRINITY_DN103…
TRINITY_DN8863_c0_g1_i14	sp|Q86TG7|PEG10_HUMAN	Q86TG7	4.17e-57	82.83	68.64	6.3966e-05	993	A	T	69.05	PASS	ANN=T|stop_gained|HIGH|ORF%20type%3A3prime_partial%20len%3A539%20%28%2B%29%2Cscore%3D88.89%2Csp%7CQ86TG7%7CPEG10_HUMAN%7C29.435%7C1.30e-56%2CRetrotrans_gag%7CPF03732.17%7C1.3e-13%2CDUF4939%7CPF16297.5%7C4.1e-08%2CRVP_2%7CPF08284.11%7C9.9e-07%2CAsp_protease_2%7CPF13650.6%7C1.5e-05%2Cgag-asp_proteas%7CPF13975.6%7C2.6e-05%2CMBG_2%7CPF18676.1%7C6.7%2CMBG_2%7CPF18676.1%7C1e%2B02%2CSlyX%7CPF04102.12%7C…
TRINITY_DN8527_c0_g2_i1	sp|Q8TDW0|LRC8C_HUMAN	Q8TDW0	0	62.95	100	4.79428e-05	1703	G	T,A	96.27	PASS	ANN=T|stop_gained|HIGH|ORF%20type%3Acomplete%20len%3A803%20%28%2B%29%2Cscore%3D107.31%2Csp%7CA5PK13%7CLRC8C_BOVIN%7C86.924%7C0.0%2CPannexin_like%7CPF12534.8%7C1.3e-149%2CLRR_8%7CPF13855.6%7C1.2e%2B03%2CLRR_8%7CPF13855.6%7C1e%2B02%2CLRR_8%7CPF13855.6%7C1.1e%2B02%2CLRR_8%7CPF13855.6%7C0.043%2CLRR_8%7CPF13855.6%7C2.7e-08%2CLRR_8%7CPF13855.6%7C5.7e-06%2CLRR_8%7CPF13855.6%7C7.8e-06%2CLRR_8%7CPF13855.6…
TRINITY_DN10453_c0_g2_i5	sp|Q13469|NFAC2_HUMAN	Q13469	0	45.1	99.14	2.22017e-07	2146	G	T	36.69	PASS	ANN=T|stop_gained|HIGH|ORF%20type%3Acomplete%20len%3A888%20%28%2B%29%2Cscore%3D163.74%2Csp%7CQ13469%7CNFAC2_HUMAN%7C65.872%7C0.0%2CRHD_dimer%7CPF16179.5%7C1.8e-23%2CRHD_DNA_bind%7CPF00554.22%7C3.1e-23%2CTIG%7CPF01833.24%7C0.00028%2CDUF1977%7CPF09320.11%7C0.34|TRINITY_DN10453_c0_g2~~TRINITY_DN10453_c0_g2_i5.p1|transcript|TRINITY_DN10453_c0_g2_i5.p1|protein_coding|1/1|c.1675G>T|p.Glu559*|2146/5860|…
TRINITY_DN2101_c0_g2_i3	sp|Q13627|DYR1A_HUMAN	Q13627	0	32.12	56.75	1.51912e-19	1018	T	A	79.07	PASS	ANN=A|stop_gained|HIGH|ORF%20type%3Acomplete%20len%3A672%20%28%2B%29%2Cscore%3D95.89%2Csp%7CQ9Z188%7CDYR1B_MOUSE%7C78.544%7C0.0%2CPkinase%7CPF00069.25%7C4.8e-51%2CPkinase_Tyr%7CPF07714.17%7C4e-22%2CAPH%7CPF01636.23%7C0.14|TRINITY_DN2101_c0_g2~~TRINITY_DN2101_c0_g2_i3.p1|transcript|TRINITY_DN2101_c0_g2_i3.p1|protein_coding|1/1|c.602T>A|p.Leu201*|1018/4044|602/2016|201/671||
TRINITY_DN23986_c1_g1_i1	sp|Q6QHF9|PAOX_HUMAN	Q6QHF9	1.44e-95	64.62	97.46	5.66971e-09	1165	C	T	31.76	PASS	ANN=T|stop_gained|HIGH|ORF%20type%3Acomplete%20len%3A501%20%28%2B%29%2Cscore%3D62.85%2Csp%7CQ8C0L6%7CPAOX_MOUSE%7C40.156%7C2.26e-101%2CAmino_oxidase%7CPF01593.24%7C1.2e-69%2CNAD_binding_8%7CPF13450.6%7C2.2e-11%2CPyr_redox_2%7CPF07992.14%7C0.00012%2CPyr_redox_2%7CPF07992.14%7C6.3e%2B02%2CFAD_binding_3%7CPF01494.19%7C0.0039%2CFAD_binding_3%7CPF01494.19%7C2.5e%2B03%2CDAO%7CPF01266.24%7C0.0019%2CFAD_…
TRINITY_DN5516_c0_g1_i4	sp|Q04724|TLE1_HUMAN	Q04724	0	52.31	100	1.91619e-05	2112	C	T	65.32	PASS	ANN=T|stop_gained|HIGH|ORF%20type%3Acomplete%20len%3A782%20%28%2B%29%2Cscore%3D169.18%2Csp%7CQ04724%7CTLE1_HUMAN%7C94.750%7C0.0%2CTLE_N%7CPF03920.15%7C1.2e-73%2CWD40%7CPF00400.32%7C0.66%2CWD40%7CPF00400.32%7C16%2CWD40%7CPF00400.32%7C0.17%2CWD40%7CPF00400.32%7C0.016%2CWD40%7CPF00400.32%7C28%2CWD40%7CPF00400.32%7C5.3%2CWD40%7CPF00400.32%7C18%2CANAPC4_WD40%7CPF12894.7%7C3.6e%2B02%2CANAPC4_WD40%7CPF1…
TRINITY_DN10670_c0_g1_i3	sp|Q9NRW1|RAB6B_HUMAN	Q9NRW1	8.64e-133	23.57	99.52	3.45742e-06	507	C	*,T	238.48	PASS	ANN=T|stop_gained|HIGH|ORF%20type%3Acomplete%20len%3A211%20%28%2B%29%2Cscore%3D55.26%2Csp%7CP61294%7CRAB6B_MOUSE%7C91.787%7C3.22e-141%2CRas%7CPF00071.22%7C5.1e-59%2CRoc%7CPF08477.13%7C6.5e-36%2CArf%7CPF00025.21%7C1.1e-15%2CGTP_EFTU%7CPF00009.27%7C1.4e-05%2CSRPRB%7CPF09439.10%7C2.3e-05%2CMMR_HSR1%7CPF01926.23%7C0.00011%2CRsgA_GTPase%7CPF03193.16%7C4.7%2CRsgA_GTPase%7CPF03193.16%7C0.079%2CGtr1_RagA…
TRINITY_DN4975_c0_g1_i9	sp|Q6UB98|ANR12_HUMAN	Q6UB98	0	64.19	83.85	0.000965228	2730	G	T	50.8	PASS	ANN=T|stop_gained|HIGH|ORF%20type%3Acomplete%20len%3A2022%20%28%2B%29%2Cscore%3D518.33%2Csp%7CQ6UB98%7CANR12_HUMAN%7C58.505%7C0.0%2Csp%7CQ6UB98%7CANR12_HUMAN%7C77.749%7C0.0%2CAnk_2%7CPF12796.7%7C1.3e-12%2CAnk_2%7CPF12796.7%7C0.0014%2CAnk_2%7CPF12796.7%7C2.9e%2B03%2CAnk_5%7CPF13857.6%7C1.2e-08%2CAnk_5%7CPF13857.6%7C3.6e-07%2CAnk_5%7CPF13857.6%7C3.7e%2B03%2CAnk%7CPF00023.30%7C0.00068%2CAnk%7CPF0002…
TRINITY_DN698_c2_g1_i2	sp|Q9Y5B6|PAXB1_HUMAN	Q9Y5B6	1.41e-100	75	37.84	0.00178721	1272	G	T	36.04	PASS	ANN=T|stop_gained|HIGH|ORF%20type%3A3prime_partial%20len%3A391%20%28%2B%29%2Cscore%3D114.89%2Csp%7CQ9Y5B6%7CPAXB1_HUMAN%7C59.767%7C5.53e-118%2CRsa3%7CPF14615.6%7C0.099|TRINITY_DN698_c2_g1~~TRINITY_DN698_c2_g1_i2.p1|transcript|TRINITY_DN698_c2_g1_i2.p1|protein_coding|1/1|c.1042G>T|p.Glu348*|1272/1400|1042/1170|348/389||WARNING_TRANSCRIPT_NO_STOP_CODON
TRINITY_DN15885_c0_g1_i1	sp|Q9NUD5|ZCHC3_HUMAN	Q9NUD5	5.4e-54	18.77	57.07	0.000952393	1552	C	T	1301.83	PASS	ANN=T|stop_gained|HIGH|ORF%20type%3Acomplete%20len%3A1018%20%28%2B%29%2Cscore%3D276.95%2Csp%7CQ8BPK2%7CZCHC3_MOUSE%7C42.609%7C9.92e-55%2Czf-CCHC%7CPF00098.23%7C1.8e%2B02%2Czf-CCHC%7CPF00098.23%7C8.7e-05%2Czf-CCHC%7CPF00098.23%7C0.073%2Czf-CCHC%7CPF00098.23%7C0.045%2Czf-CCHC_4%7CPF14392.6%7C15%2Czf-CCHC_4%7CPF14392.6%7C7.3%2Czf-CCHC_4%7CPF14392.6%7C6.3%2CSiva%7CPF05458.12%7C23|TRINITY_DN15885_c0_g…
TRINITY_DN215367_c0_g1_i5	sp|Q6ZSB9|ZBT49_HUMAN	Q6ZSB9	0	79.45	100	6.35955e-05	2136	T	A	67.95	PASS	ANN=A|stop_gained|HIGH|ORF%20type%3Acomplete%20len%3A737%20%28%2B%29%2Cscore%3D135.45%2Csp%7CQ6ZSB9%7CZBT49_HUMAN%7C55.442%7C0.0%2Czf-H2C2_2%7CPF13465.6%7C1.1e%2B02%2Czf-H2C2_2%7CPF13465.6%7C2.2e-08%2Czf-H2C2_2%7CPF13465.6%7C1.3e-05%2Czf-H2C2_2%7CPF13465.6%7C2e-05%2Czf-H2C2_2%7CPF13465.6%7C0.00066%2Czf-H2C2_2%7CPF13465.6%7C7.1e-05%2Czf-H2C2_2%7CPF13465.6%7C1.4e-10%2Czf-C2H2%7CPF00096.26%7C0.00026…
TRINITY_DN54137_c0_g2_i12	sp|O95433|AHSA1_HUMAN	O95433	4.44e-179	72.99	100	0.00345514	184	G	*,T	103188	PASS	ANN=T|stop_gained|HIGH|ORF%20type%3A5prime_partial%20len%3A434%20%28%2B%29%2Cscore%3D102.51%2Csp%7CO95433%7CAHSA1_HUMAN%7C70.968%7C1.17e-178%2CAha1_N%7CPF09229.11%7C1.5e-40%2CAHSA1%7CPF08327.11%7C2.7e%2B03%2CAHSA1%7CPF08327.11%7C9.6e-23%2CFANC_SAP%7CPF18081.1%7C0.036|TRINITY_DN54137_c0_g2~~TRINITY_DN54137_c0_g2_i12.p1|transcript|TRINITY_DN54137_c0_g2_i12.p1|protein_coding|1/1|c.184G>T|p.Glu62*|18…
TRINITY_DN79430_c0_g1_i4	sp|Q6ZN66|GBP6_HUMAN	Q6ZN66	2.26e-170	82.75	98.1	0.00320796	1073	C	A	30.59	PASS	ANN=A|stop_gained|HIGH|ORF%20type%3Acomplete%20len%3A665%20%28%2B%29%2Cscore%3D154.25%2Csp%7CQ6ZN66%7CGBP6_HUMAN%7C44.462%7C3.33e-179%2CGBP%7CPF02263.19%7C5.4e-96%2CGBP%7CPF02263.19%7C1.8e%2B04%2CGBP_C%7CPF02841.14%7C3.8e-76%2CMMR_HSR1%7CPF01926.23%7C0.0029%2CMMR_HSR1%7CPF01926.23%7C2e%2B03|TRINITY_DN79430_c0_g1~~TRINITY_DN79430_c0_g1_i4.p1|transcript|TRINITY_DN79430_c0_g1_i4.p1|protein_coding|1/…
