# Supplementary material for: Population transcriptogenomics highlights impaired metabolism and small population sizes in tree frogs living in the Chernobyl Exclusion Zone
Source: BMC Biol. 2023 Jul 31;21:164. doi: 10.1186/s12915-023-01659-2 (PMC10391870; doi:10.1186/s12915-023-01659-2)
Supplement: Supplementary file 6 — Additional file 6: Table S4. a. List of the 159 SNPs in the 143 different contigs presenting a stop gained variants for the three level of contamination: Red (populations in the centre of the CEZ exposed to “higher” dose rate: A,C,D), Yellow (“medium” dose rate for populations BEF), Green (“lower” dose rates, for populations G,H). We indicate the p-value of the Fisher exact test for hardy–Weinberg equilibrium: green circle not significant, yellow circle significant with p-value ranging from 0.01 to 0.05, red circle significant with p-value < 0.01. b. Number of significant Fisher exact test p-value for the three different radioactive contamination area (high = red; yellow = medium; green = low). c. Genotype distribution (Wt = wild type; + stop gained mutation) for the different genes presenting a p-value < 0.01 and for the three different radioactive contamination area. [file 12915_2023_1659_MOESM6_ESM.xlsx]

## Sheet: Feuil1
Table S4
a	Gene Name	Red	Gene Name	Yellow	Gene Name	Green
1	"Q68BL8"	1	"Q68BL8"	1	"Q68BL8"	1
2	"Q9BRS8"	1	"Q9BRS8"	1	"Q9BRS8"	1		b		ACD	BEF	GH
3	"Q9Y4D8"	1	"Q9Y4D8"	1	"Q9Y4D8"	1
4	"Q9H6S0"	1	"Q9H6S0"	1	"Q9H6S0"	1			<0.01	8	4	0
5	"Q3SXZ7"	1	"Q3SXZ7"	1	"Q3SXZ7"	1			>0.01 et <0.05	12	8	10
6	"Q13469"	1	"Q13469"	1	"Q13469"	1
7	"Q9P266"	1	"Q9P266"	1	"Q9P266"	1			<0,05	20	12	10
8	"Q9NRW1"	1	"Q9NRW1"	1	"Q9NRW1"	1
9	"Q15375"	1	"Q15375"	1	"Q15375"	0.0434783
10	"Q15375"	1	"Q15375"	1	"Q15375"	0.0434783
11	"Q8NB46"	0.0422535	"Q8NB46"	1	"Q8NB46"	1
12	"Q96ST3"	1	"Q96ST3"	1	"Q96ST3"	1
13	"Q07157"	1	"Q07157"	1	"Q07157"	1
14	"Q96BY2"	0.04	"Q96BY2"	1	"Q96BY2"	1		c		ACD	BEF	GH
15	"Q14789"	1	"Q14789"	1	"Q14789"	1
16	"Q9P270"	1	"Q9P270"	0.0204082	"Q9P270"	0.130435			<0.01	8	4	0
17	"Q8N184"	4.92146e-06	"Q8N184"	1	"Q8N184"	0.142857			wt/wt	0	0	0
18	"Q9H582"	1	"Q9H582"	1	"Q9H582"	1			wt/+ (exces)	1	3	0
19	"Q6UB99"	1	"Q6UB99"	1	"Q6UB99"	1			+/+ (exces)	7	1	0
20	"P22897"	1	"P22897"	1	"P22897"	1
21	"P21757"	1	"P21757"	1	"P21757"	1
22	"P21675"	1	"P21675"	1	"P21675"	1
23	"Q8IVF7"	1	"Q8IVF7"	1	"Q8IVF7"	1
24	"Q6AWC2"	1	"Q6AWC2"	1	"Q6AWC2"	1
25	"Q6AWC2"	1	"Q6AWC2"	1	"Q6AWC2"	1
26	"Q8IXM6"	1	"Q8IXM6"	1	"Q8IXM6"	1
27	"O00370"	0.170118	"O00370"	1	"O00370"	1
28	"O00370"	0.00859834	"O00370"	1	"O00370"	1
29	"O00370"	1	"O00370"	1	"O00370"	1
30	"P78504"	1	"P78504"	1	"P78504"	1
31	"Q9NUD5"	1.05272e-05	"Q9NUD5"	0.0115219	"Q9NUD5"	0.0434783
32	"A5YM72"	1	"A5YM72"	1	"A5YM72"	1
33	"Q6ZMT4"	1	"Q6ZMT4"	1	"Q6ZMT4"	1
34	"P46020"	0.124116	"P46020"	0.0526316	"P46020"	1
35	"Q6AI39"	1	"Q6AI39"	1	"Q6AI39"	1
36	"O00370"	1	"O00370"	0.0196078	"O00370"	1
37	"Q96PE2"	1	"Q96PE2"	1	"Q96PE2"	1
38	"Q4KMQ1"	1	"Q4KMQ1"	1	"Q4KMQ1"	1
39	"P10275"	1	"P10275"	1	"P10275"	1
40	"P10275"	1	"P10275"	1	"P10275"	1
41	"Q9BQ31"	1	"Q9BQ31"	1	"Q9BQ31"	1
42	"Q9H0J9"	1	"Q9H0J9"	0.0566038	"Q9H0J9"	1
43	"Q9NP66"	1	"Q9NP66"	1	"Q9NP66"	1
44	"Q5JVG2"	0.240245	"Q5JVG2"	0.0664341	"Q5JVG2"	1
45	"Q5PRF9"	0.00120076	"Q5PRF9"	0.00130502	"Q5PRF9"	0.22087
46	"P00338"	0.00723827	"P00338"	0.00301818	"P00338"	0.00103199
47	"Q7Z6J0"	1	"Q7Z6J0"	1	"Q7Z6J0"	1
48	"Q8N6F8"	1	"Q8N6F8"	1	"Q8N6F8"	1
49	"Q8WWQ8"	1	"Q8WWQ8"	1	"Q8WWQ8"	1
50	"O94927"	1	"O94927"	1	"O94927"	1
51	"P51956"	1	"P51956"	1	"P51956"	1
52	"Q9HD67"	1	"Q9HD67"	1	"Q9HD67"	1
53	"Q96N66"	1	"Q96N66"	1	"Q96N66"	1
54	"Q9Y6K1"	1	"Q9Y6K1"	1	"Q9Y6K1"	1
55	"Q8IXW5"	1	"Q8IXW5"	1	"Q8IXW5"	1
56	"Q13627"	0.0169492	"Q13627"	1	"Q13627"	0.04
57	"P51553"	0.0434783	"P51553"	0.0188679	"P51553"	0.04
58	"P51553"	0.0016764	"P51553"	0.0381232	"P51553"	0.373913
59	"P51553"	0.0412361	"P51553"	0.0174134	"P51553"	1
60	"Q6ZSB9"	1	"Q6ZSB9"	1	"Q6ZSB9"	1
61	"A7KAX9"	1	"A7KAX9"	1	"A7KAX9"	1
62	"Q96KQ4"	0.0133333	"Q96KQ4"	1	"Q96KQ4"	1
63	"P23470"	1	"P23470"	1	"P23470"	1
64	"Q6QHF9"	1	"Q6QHF9"	1	"Q6QHF9"	1
65	"Q13136"	1	"Q13136"	1	"Q13136"	1
66	"Q13136"	1	"Q13136"	1	"Q13136"	1
67	"Q6ZMB0"	0.396289	"Q6ZMB0"	0.544946	"Q6ZMB0"	1
68	"Q6ZMB0"	1	"Q6ZMB0"	0.121146	"Q6ZMB0"	1
69	"Q99650"	1	"Q99650"	1	"Q99650"	1
70	"O43502"	1	"O43502"	1	"O43502"	1
71	"P56962"	1	"P56962"	1	"P56962"	1
72	"Q8N8Z6"	1	"Q8N8Z6"	1	"Q8N8Z6"	1
73	"Q96DC7"	1	"Q96DC7"	1	"Q96DC7"	1
74	"Q9P215"	1	"Q9P215"	1	"Q9P215"	1
75	"Q969Z4"	1	"Q969Z4"	1	"Q969Z4"	1
76	"Q96DM1"	0.0813069	"Q96DM1"	0.269879	"Q96DM1"	1
77	"Q4VNC0"	0.479645	"Q4VNC0"	1	"Q4VNC0"	0.573232
78	"Q6UVK1"	1	"Q6UVK1"	1	"Q6UVK1"	1
79	"Q86SE9"	1	"Q86SE9"	1	"Q86SE9"	1
80	"O95243"	1	"O95243"	1	"O95243"	1
81	"Q9H4L7"	1	"Q9H4L7"	1	"Q9H4L7"	1
82	"Q7Z614"	1	"Q7Z614"	1	"Q7Z614"	1
83	"P05091"	1	"P05091"	1	"P05091"	1
84	"Q9H8W5"	1	"Q9H8W5"	1	"Q9H8W5"	1
85	"Q9UHR5"	1	"Q9UHR5"	1	"Q9UHR5"	1
86	"Q13796"	1	"Q13796"	1	"Q13796"	1
87	"O00566"	1	"O00566"	1	"O00566"	1
88	"A5D8T8"	1	"A5D8T8"	1	"A5D8T8"	1
89	"P29372"	1	"P29372"	1	"P29372"	1
90	"Q6ZMZ3"	1	"Q6ZMZ3"	1	"Q6ZMZ3"	1
91	"Q00872"	1	"Q00872"	1	"Q00872"	1
92	"Q6PF06"	1	"Q6PF06"	0.113137	"Q6PF06"	1
93	"P24043"	0.0426923	"P24043"	8.32816e-05	"P24043"	0.592947
94	"P24043"	0.0159591	"P24043"	2.04211e-05	"P24043"	0.55418
95	"Q9BTE0"	1	"Q9BTE0"	1	"Q9BTE0"	1
96	"Q8TDM6"	1	"Q8TDM6"	1	"Q8TDM6"	1
97	"O95340"	0.0136986	"O95340"	1	"O95340"	1
98	"Q9H7R5"	1	"Q9H7R5"	1	"Q9H7R5"	1
99	"Q5T7V8"	1	"Q5T7V8"	1	"Q5T7V8"	1
100	"Q2NKJ3"	1	"Q2NKJ3"	1	"Q2NKJ3"	1
101	"Q99550"	1	"Q99550"	1	"Q99550"	1
102	"Q6UB98"	1	"Q6UB98"	1	"Q6UB98"	1
103	"Q9H7L9"	1	"Q9H7L9"	1	"Q9H7L9"	1
104	"Q6UWY0"	1	"Q6UWY0"	1	"Q6UWY0"	1
105	"Q9Y5F9"	0.134092	"Q9Y5F9"	1	"Q9Y5F9"	1
106	"A1L0T0"	1	"A1L0T0"	1	"A1L0T0"	1
107	"Q9UPS6"	1	"Q9UPS6"	1	"Q9UPS6"	1
108	"O95433"	0.124553	"O95433"	0.381798	"O95433"	1
109	"O43896"	1	"O43896"	1	"O43896"	1
110	"Q04724"	1	"Q04724"	1	"Q04724"	1
111	"Q6NUM9"	0.0140845	"Q6NUM9"	1	"Q6NUM9"	1
112	"Q96LI9"	1	"Q96LI9"	1	"Q96LI9"	1
113	"O43542"	0.127273	"O43542"	1	"O43542"	1
114	"O43542"	1	"O43542"	1	"O43542"	1
115	"O43542"	1	"O43542"	1	"O43542"	1
116	"Q9NX74"	1	"Q9NX74"	1	"Q9NX74"	1
117	"Q9NX74"	1	"Q9NX74"	1	"Q9NX74"	1
118	"Q9NZJ5"	1	"Q9NZJ5"	1	"Q9NZJ5"	0.04
119	"Q68DK2"	1	"Q68DK2"	1	"Q68DK2"	1
120	"Q9Y4F9"	1	"Q9Y4F9"	1	"Q9Y4F9"	1
121	"Q504Y2"	1	"Q504Y2"	1	"Q504Y2"	0.0434783
122	"P09917"	1	"P09917"	1	"P09917"	1
123	"P27658"	1	"P27658"	1	"P27658"	0.0434783
124	"Q9Y6N9"	1	"Q9Y6N9"	1	"Q9Y6N9"	1
125	"Q6ZUJ8"	1	"Q6ZUJ8"	1	"Q6ZUJ8"	1
126	"P42166"	1	"P42166"	1	"P42166"	1
127	"Q7Z5J4"	1	"Q7Z5J4"	1	"Q7Z5J4"	1
128	"Q14204"	1	"Q14204"	1	"Q14204"	1
129	"O60890"	1	"O60890"	1	"O60890"	1
130	"Q9Y5B6"	1	"Q9Y5B6"	1	"Q9Y5B6"	1
131	"P30876"	1	"P30876"	0.0588235	"P30876"	1
132	"Q9UHC7"	1	"Q9UHC7"	0.025641	"Q9UHC7"	1
133	"Q68CZ1"	1	"Q68CZ1"	1	"Q68CZ1"	1
134	"Q9UBY0"	1	"Q9UBY0"	1	"Q9UBY0"	1
135	"O60336"	0.0149254	"O60336"	1	"O60336"	1
136	"O95613"	0.0149254	"O95613"	1	"O95613"	1
137	"Q9P1Z9"	0.000547945	"Q9P1Z9"	1	"Q9P1Z9"	1
138	"Q8N2K1"	1	"Q8N2K1"	1	"Q8N2K1"	1
139	"Q6ZN66"	1	"Q6ZN66"	1	"Q6ZN66"	1
140	"Q7RTY1"	1	"Q7RTY1"	1	"Q7RTY1"	1
141	"O15056"	1	"O15056"	1	"O15056"	1
142	"O15056"	1	"O15056"	1	"O15056"	1
143	"Q8TDW0"	1	"Q8TDW0"	1	"Q8TDW0"	1
144	"A1YPR0"	1	"A1YPR0"	0.0204082	"A1YPR0"	1
145	"Q9Y4K1"	1	"Q9Y4K1"	1	"Q9Y4K1"	1
146	"D6REC4"	1	"D6REC4"	1	"D6REC4"	1
147	"Q9ULM3"	1	"Q9ULM3"	1	"Q9ULM3"	1
148	"Q9P215"	1	"Q9P215"	1	"Q9P215"	1
149	"O43156"	1	"O43156"	1	"O43156"	1
150	"P63135"	0.000319895	"P63135"	1	"P63135"	1
151	"P63135"	1	"P63135"	1	"P63135"	1
152	"P63135"	1	"P63135"	1	"P63135"	1
153	"Q86TG7"	1	"Q86TG7"	1	"Q86TG7"	0.0434783
154	"P12814"	1	"P12814"	1	"P12814"	1
155	"O15060"	1	"O15060"	1	"O15060"	1
156	"Q5U651"	1	"Q5U651"	1	"Q5U651"	1
157	"Q9H7D0"	1	"Q9H7D0"	1	"Q9H7D0"	1
158	"Q9UIF9"	1	"Q9UIF9"	1	"Q9UIF9"	1
159	"Q86XR8"	1	"Q86XR8"	1	"Q86XR8"	1
