# Supplementary material for: Population transcriptogenomics highlights impaired metabolism and small population sizes in tree frogs living in the Chernobyl Exclusion Zone
Source: BMC Biol. 2023 Jul 31;21:164. doi: 10.1186/s12915-023-01659-2 (PMC10391870; doi:10.1186/s12915-023-01659-2)
Supplement: Supplementary file 7 — Additional file 7: Table S5. Functional enrichement of differentially expressed contigs in common after categorisation of population living in highly contaminated sites (named as cluster 1: A18, C18, D18 versus G18) and low contaminated sites (named as cluster 2: B18, E18, F18 versus G18). a. KEGG, b. Molecular Function, c. Biological Process. [file 12915_2023_1659_MOESM7_ESM.xlsx]

## Sheet: ck.KEGGACD_BEF_geniduniv.df
Table S5
a: KEGG
Cluster	ID	Description	qvalue	geneID
1	hsa00010	Glycolysis / Gluconeogenesis	0.00649546	O00757/P60174/P00558/P09467/P05091/P04075/P14618/Q96C23/P17858/P04406
1	hsa00071	Fatty acid degradation	0.0155744	O75521/Q16836/P42126/P05091/P30084/O95573/Q08426/Q9UKU0
1	hsa03008	Ribosome biogenesis in eukaryotes	0.0155744	Q14692/Q9H089/Q969X6/Q12788/Q9H583/Q9H6R4/Q9H0A0/Q99575/Q9Y3A4/Q15269
1	hsa04974	Protein digestion and absorption	0.0155744	Q99715/Q9UPR5/P20908/Q02388/Q9P218/P57103/P02452/P08123/P02461/P08572/O43895
1	hsa01200	Carbon metabolism	0.0360422	O00757/P60174/P48728/P00558/P09467/P04075/P30084/P14618/Q99798/P48163/P17858/P04406
1	hsa05204	Chemical carcinogenesis - DNA adducts	0.0452503	Q7Z5J1/P78417/P04798/P09211/P28845/P30711
2	hsa03008	Ribosome biogenesis in eukaryotes	0.00278244	Q12788/Q9NW13/O60832/Q9H583/O00566/Q9Y2P8/Q9Y2X3/Q8TED0/Q15269/Q8NI36
b: Molecular Function
Cluster	ID	Description	qvalue	geneID
1	GO:0005201	extracellular matrix structural constituent	9.52763e-06	Q99715/P20908/Q05996/Q14112/Q15582/Q96RW7/Q6ZMP0/Q7Z7G0/P02751/Q02388/P07911/P35555/Q15113/P09486/Q16363/P02452/P08123/P07942/O43854/P02461/P08572/Q15063
1	GO:0005198	structural molecule activity	0.00537376	P68363/Q99715/Q96A32/P20908/P08670/Q05996/Q14112/Q13203/Q9Y399/Q15582/Q96RW7/P05976/Q6ZMP0/Q7Z7G0/P02751/Q02388/P07911/Q9H254/P35555/Q01082/Q15113/P05783/P09486/Q16363/P68133/P02452/P08123/P07942/P21291/Q9UPA5/O43854/P02461/P08572/Q15063/Q6ZRI0/P09493/P07951
1	GO:0005509	calcium ion binding	0.0060435	Q9HCU0/Q96A32/P04083/P05186/P15289/P02585/P05452/Q14112/Q96RW7/P05976/Q9BRC7/P22413/Q6ZN04/Q9GZT4/P07355/P07911/P27824/O95302/P35555/Q12841/O00187/Q9Y4K0/P31949/P09486/Q8IZ41/P12830/Q15413/Q13609/O95202/Q9BXY5/Q8IWU6/Q13634/O43854/P47712/P28676/P16109/Q9BZM1
1	GO:0048407	platelet-derived growth factor binding	0.0060435	P20908/P02452/P08123/P02461/P16234
1	GO:0004165	dodecenoyl-CoA delta-isomerase activity	0.0135008	O75521/P42126/Q08426
1	GO:0034511	U3 snoRNA binding	0.0241118	Q14692/Q12788/Q68CQ4/P78527
1	GO:0050840	extracellular matrix binding	0.0241118	Q68BL8/Q9HCU0/Q8TE58/Q15582/P35052/P09486/P22303/P50895
1	GO:0030020	extracellular matrix structural constituent conferring tensile strength	0.0241118	Q99715/P20908/Q02388/P02452/P08123/P02461/P08572
1	GO:0061134	peptidase regulator activity	0.0241118	P51812/O95379/P30086/P30044/P07355/P02751/Q02388/Q15113/Q92530/P53634/P04406/P36955/P01023
1	GO:0005375	copper ion transmembrane transporter activity	0.0241118	P35670/Q04656/P49281
1	GO:0048306	calcium-dependent protein binding	0.0241118	P04083/P02585/P45378/P07355/O00187/P31949/P16109/P01023
1	GO:0004866	endopeptidase inhibitor activity	0.0318807	P51812/O95379/P30086/P30044/P07355/Q02388/Q92530/P04406/P36955/P01023
1	GO:0004300	enoyl-CoA hydratase activity	0.035225	P42126/P30084/Q86YB7/Q08426
1	GO:0005518	collagen binding	0.035225	O75718/Q14112/Q15582/P02751/O94769/Q15113/P09486/O75578/P22303
1	GO:0030414	peptidase inhibitor activity	0.035225	P51812/O95379/P30086/P30044/P07355/Q02388/Q92530/P04406/P36955/P01023
1	GO:0098641	cadherin binding involved in cell-cell adhesion	0.035225	P04083/Q9UHR4/P07355/P05783/P31949
1	GO:0004427	inorganic diphosphatase activity	0.035225	P05186/Q15181/Q9H008
1	GO:0005345	purine nucleobase transmembrane transporter activity	0.035225	P12235/P05141/O43315
1	GO:0005539	glycosaminoglycan binding	0.0367252	P20908/P05452/Q8TE58/Q14956/P02751/O94769/P35555/Q15113/Q12841/P29279/Q8IWU6/Q96S86/P16109/Q15063/Q14195
2	GO:0030515	snoRNA binding	0.00549966	Q13895/Q12788/O60832/Q9H583/Q68CQ4/Q9Y2X3/P78527
2	GO:0016705	oxidoreductase activity, acting on paired donors, with incorporation or reduction of molecular oxygen	0.00634838	O75151/Q6N021/P49326/Q99518/Q6ZMT4/Q8IUF8/P04798/Q9BU89/Q8IVL5/Q16696/P17643/Q9UGL1/Q9NVH6/P51589/Q4G0S4
c: Biological Process
Cluster	ID	Description	qvalue	geneID
1	GO:0030198	extracellular matrix organization	0.000402988	Q68BL8/Q99715/Q13162/P08253/P20908/O75718/Q8TE58/Q14112/Q08397/Q15582/Q96RW7/Q6ZMP0/Q7Z7G0/O94769/Q9Y4K0/Q9ULZ9/P29279/Q04656/Q8IWU6/P02452/P08123/P07942/P02461/Q12870/P48436/P08572/Q15063/P16234
1	GO:0043062	extracellular structure organization	0.000402988	Q68BL8/Q99715/Q13162/P08253/P20908/O75718/Q8TE58/Q14112/Q08397/Q15582/Q96RW7/Q6ZMP0/Q7Z7G0/O94769/Q9Y4K0/Q9ULZ9/P29279/Q04656/Q8IWU6/P02452/P08123/P07942/P02461/Q12870/P48436/P08572/Q15063/P16234
1	GO:0045229	external encapsulating structure organization	0.000402988	Q68BL8/Q99715/Q13162/P08253/P20908/O75718/Q8TE58/Q14112/Q08397/Q15582/Q96RW7/Q6ZMP0/Q7Z7G0/O94769/Q9Y4K0/Q9ULZ9/P29279/Q04656/Q8IWU6/P02452/P08123/P07942/P02461/Q12870/P48436/P08572/Q15063/P16234
1	GO:0042254	ribosome biogenesis	0.00186186	Q14692/Q6RFH5/O75691/Q9H089/Q969X6/Q12788/P42285/Q8N8A6/A6NJ78/Q9Y399/Q8IUF8/Q9H583/Q9ULW3/Q68CQ4/Q9GZR2/Q9H6R4/Q9H0A0/Q14146/Q9H5U6/Q14690/Q9NQT4/Q9BQG0/P78527/Q9Y3A4/Q9NY93/Q15269/O60287
1	GO:0006364	rRNA processing	0.00327862	Q14692/Q6RFH5/O75691/Q969X6/Q12788/P42285/Q8N8A6/A6NJ78/Q9H583/Q9ULW3/Q68CQ4/Q9GZR2/Q9H6R4/Q9H0A0/Q9H5U6/Q14690/Q9NQT4/P78527/Q9Y3A4/Q9NY93/Q15269/O60287
1	GO:0042274	ribosomal small subunit biogenesis	0.00876963	Q14692/O75691/Q969X6/Q12788/Q9H583/Q9ULW3/Q68CQ4/Q9H0A0/P78527/Q9Y3A4/Q15269
1	GO:0016072	rRNA metabolic process	0.00876963	Q14692/Q6RFH5/O75691/Q969X6/Q12788/P42285/Q8N8A6/A6NJ78/Q9H9Y6/Q9H583/Q9ULW3/Q68CQ4/Q9GZR2/Q9H6R4/Q9H0A0/Q9H5U6/Q14690/Q9NQT4/P78527/Q9Y3A4/Q9NY93/Q15269/O60287
1	GO:0000462	maturation of SSU-rRNA from tricistronic rRNA transcript (SSU-rRNA, 5.8S rRNA, LSU-rRNA)	0.0120826	Q14692/O75691/Q969X6/Q12788/Q9H583/Q9ULW3/Q68CQ4/Q15269
1	GO:0030490	maturation of SSU-rRNA	0.0120826	Q14692/O75691/Q969X6/Q12788/Q9H583/Q9ULW3/Q68CQ4/Q9H0A0/Q15269
1	GO:0022613	ribonucleoprotein complex biogenesis	0.0152765	Q8WWY3/Q14692/Q6RFH5/O75691/Q9H089/Q969X6/Q12788/P41214/P42285/Q8N8A6/A6NJ78/Q9Y399/Q8IUF8/Q9H583/Q8TEQ6/Q9ULW3/Q68CQ4/Q9GZR2/Q9H6R4/Q9H0A0/Q14146/Q9H5U6/Q14690/Q9NQT4/Q9BQG0/P78527/Q9Y3A4/Q9NY93/Q15269/O60287
1	GO:0046031	ADP metabolic process	0.0228765	P00568/P60174/Q8N6T7/P00558/P51570/P09467/P04075/P02730/P14618/P54819/P17858/P04406
1	GO:1990748	cellular detoxification	0.0288077	Q13162/P78417/Q5VT66/P30044/P09211/Q86VQ6/Q00597/Q04656/P30711/Q9NP58
1	GO:0098754	detoxification	0.0310133	Q13162/P35670/P78417/Q5VT66/P30044/P09211/Q86VQ6/Q00597/Q04656/P30711/Q9NP58
1	GO:0097237	cellular response to toxic substance	0.0456495	Q13162/P78417/Q5VT66/P30044/P09211/Q86VQ6/Q00597/Q04656/P30711/Q9NP58
1	GO:0034470	ncRNA processing	0.0456495	Q9BXR0/Q14692/Q6RFH5/O75691/Q969X6/Q12788/Q96BT7/P42285/Q8N8A6/A6NJ78/Q9UBP6/O95163/Q9H583/Q9ULW3/Q68CQ4/Q9GZR2/Q5T6V5/Q7Z5W3/Q9H6R4/Q9H0A0/Q9H5U6/Q14690/Q9NQT4/P78527/Q99575/Q9Y3A4/Q9NY93/Q15269/O60287
2	GO:0042254	ribosome biogenesis	2.29323e-06	Q13895/Q6RFH5/Q12788/A6NJ78/Q9HC36/O60832/Q8IUF8/Q9Y221/Q8TDN6/Q9H583/Q68CQ4/Q5C9Z4/Q76FK4/Q96E29/Q8N0V3/Q9UNQ2/P15104/O00566/Q9NQT4/Q9Y2P8/Q9BQG0/Q9Y2X3/P78527/Q9NY93/Q7L2E3/Q8TED0/Q15269/Q9UQ80/Q8NI36
2	GO:0006364	rRNA processing	8.89115e-05	Q13895/Q6RFH5/Q12788/A6NJ78/Q9HC36/O60832/Q8TDN6/Q9H583/Q68CQ4/Q76FK4/Q8N0V3/Q9UNQ2/O00566/Q9NQT4/Q9Y2P8/Q9Y2X3/P78527/Q9NY93/Q8TED0/Q15269/Q9UQ80/Q8NI36
2	GO:0022613	ribonucleoprotein complex biogenesis	8.89115e-05	Q13895/Q6RFH5/Q12788/P41214/A6NJ78/Q9HC36/O60832/Q8IUF8/Q9Y221/Q8TDN6/Q9H583/Q8TEQ6/Q68CQ4/Q5C9Z4/Q76FK4/Q96E29/Q8N0V3/Q9UNQ2/P15104/O00566/Q9NQT4/Q9Y2P8/Q9BQG0/Q9Y2X3/P78527/Q9NY93/Q7L2E3/Q8TED0/Q15269/Q9UQ80/Q8NI36
2	GO:0034470	ncRNA processing	0.000142356	Q9BXR0/Q13895/Q6RFH5/Q12788/Q9Y606/O75648/A6NJ78/Q9HC36/O60832/O95163/Q8TDN6/Q9H583/Q68CQ4/Q76FK4/Q5T6V5/Q7Z5W3/Q32P41/Q8N0V3/Q9UNQ2/O00566/Q9NQT4/Q9Y2P8/P12644/Q9Y2X3/P78527/Q9NY93/Q8TED0/Q15269/Q9UQ80/Q9BV44/Q8NI36
2	GO:0016072	rRNA metabolic process	0.000164543	Q13895/Q6RFH5/Q12788/A6NJ78/Q9HC36/O60832/Q9H9Y6/Q8TDN6/Q9H583/Q68CQ4/Q76FK4/Q8N0V3/Q9UNQ2/O00566/Q9NQT4/Q9Y2P8/Q9Y2X3/P78527/Q9NY93/Q8TED0/Q15269/Q9UQ80/Q8NI36
2	GO:0034660	ncRNA metabolic process	0.0110627	Q9BXR0/Q13895/Q6RFH5/Q12788/Q9Y606/O75648/A6NJ78/Q9HC36/O60832/Q9H9Y6/O95163/Q8TDN6/Q9H583/Q68CQ4/Q76FK4/Q5T6V5/Q7Z5W3/Q32P41/Q8N0V3/Q9UNQ2/O00566/Q9NQT4/Q9Y2P8/P12644/Q9Y2X3/P78527/Q9NY93/Q8TED0/Q15269/Q9UQ80/Q9BV44/Q8NI36
