# Supplementary material for: Population transcriptogenomics highlights impaired metabolism and small population sizes in tree frogs living in the Chernobyl Exclusion Zone
Source: BMC Biol. 2023 Jul 31;21:164. doi: 10.1186/s12915-023-01659-2 (PMC10391870; doi:10.1186/s12915-023-01659-2)
Supplement: Supplementary file 8 — Additional file 8: Table S6. Functional enrichment in each of the 9 clusters obtained by hierarchical clustering of differentially expressed contigs (n = 5,735). a. KEGG. b. Biological process. c: Molecular Function. [file 12915_2023_1659_MOESM8_ESM.xlsx]

## Sheet: ck.KEGGdiffgroupsformula_resII
Table S6
a: KEGG
Cluster	ID	Description	qvalue	geneID
1	hsa03010	Ribosome	2.54269e-21	P62979/P62913/Q9BYD1/P62249/P39023/P46782/P32969/P62263/Q02543/Q07020/P61313/P62269/P23396/Q9BYD6/P30050/Q7Z7H8/P62753/P62280/P62906/P62081/Q7Z2W9/P62701/P61247/Q9H0U6/Q9BYC8/P62841/P62750/P18124/P62424/P46778/Q96A35/P46783/P26373/P62241/P82914
1	hsa00190	Oxidative phosphorylation	4.37513e-09	P00846/P00395/P03886/O00217/O75251/P36542/O95299/O75489/P47985/P48047/P19404/O75306/Q7KZN9/P06576/P24539/Q9H2U2/P21912/Q15181/P51970/P31930/Q9Y6M9
1	hsa05171	Coronavirus disease - COVID-19	3.85484e-07	P62979/P62913/P62249/P23458/P39023/P46782/P32969/P62263/Q02543/Q07020/P61313/P62269/P23396/P00746/P30050/P62753/P62280/P62906/P62081/P62701/P61247/P62841/P62750/P18124/P62424/P46778/P46783/P16109/P26373/P62241
1	hsa00280	Valine, leucine and isoleucine degradation	5.89265e-05	P49419/P05166/Q16836/P30084/O15382/Q99714/P24752/P05091/Q02252/P05165/P35914/Q9HCC0/Q9UKU7/P31937
1	hsa04714	Thermogenesis	5.89265e-05	P00846/P00395/P03886/O00217/O75251/P36542/Q5TEU4/O95299/O75489/Q330K2/P47985/P48047/O94805/P62753/Q13976/P19404/Q9HAZ2/P33121/O75306/Q7L592/Q7KZN9/P06576/P24539/P21912/P51970/P31930/Q9Y6M9
1	hsa05415	Diabetic cardiomyopathy	0.000454341	P00846/P00395/P03886/O00217/O75251/P36542/O95299/O75489/P47985/P48047/P16615/P05141/P19404/O75306/P06576/Q13557/P24539/P21912/P14672/P51970/P02461/P31930/Q9Y6M9
1	hsa05208	Chemical carcinogenesis - reactive oxygen species	0.000454341	P00846/P00395/P03886/O00217/O75251/P36542/P42330/O95299/P78417/O75489/Q15139/P47985/P48047/P05141/P19404/P04179/O75306/P06576/P24539/P21912/P51970/P07099/P31930/Q9Y6M9
1	hsa05012	Parkinson disease	0.00120182	P00846/P00395/P03886/P68363/P62979/O00217/O75251/P36542/P29274/P63096/Q99497/O95299/O75489/P47985/P48047/P05141/P19404/O75306/P06576/Q13557/P24539/P21912/P04899/P51970/P21397/P31930/Q9Y6M9
1	hsa01200	Carbon metabolism	0.00224928	O00757/P05166/P09972/P30084/P24752/P00558/P40926/P00505/Q02252/P07954/P05165/Q99798/P21912/P40925/P29401/P17858/Q96I99/P06744/P52789
1	hsa00071	Fatty acid degradation	0.0435137	P49419/P00325/O75521/Q16836/P30084/P42126/P24752/P33121/P05091
2	hsa04974	Protein digestion and absorption	2.61038e-15	P51787/Q99715/P29400/Q9UPR5/P20908/P12109/Q05707/Q5TAT6/P15088/P12111/A6NMZ7/Q07092/Q02388/Q96P44/Q14031/Q6YBV0/Q9P218/Q8TF71/P05997/P32418/P57103/P39059/Q8IZC6/P02458/P02452/P08123/Q8NFW1/P02461/P08572/P12107/P39060/O43895
2	hsa04512	ECM-receptor interaction	3.69929e-11	Q13797/P29400/O75330/P12109/P26012/P12111/A6NMZ7/Q14031/P24821/Q13751/Q5H8C1/O75578/Q86XX4/P49746/P24043/Q16363/P98160/P02458/P02452/P08123/P07942/P08572/P55268/P11047/P25391/P35443
2	hsa01200	Carbon metabolism	1.61974e-06	P16219/P60174/P06733/P48728/Q16798/P08237/P24752/P22033/P10515/P09467/P78330/P13929/P04075/P30084/Q9P2R7/P14618/P31040/P11177/P08559/Q99798/Q15493/P04406/P06744/Q9Y617/P15259
2	hsa00010	Glycolysis / Gluconeogenesis	1.71036e-06	P36871/P60174/P06733/P00338/P08237/P10515/P09467/P05091/P13929/P04075/P14618/P11177/P08559/P04406/P06744/P51648/P15259
2	hsa04510	Focal adhesion	1.58091e-05	Q13797/Q96A32/P29400/P60709/P00533/P12109/P26012/P12111/A6NMZ7/Q14031/P01112/P24821/P18206/Q13751/O75578/P04085/P49746/P24043/P17655/Q16363/P02458/P02452/P08123/P07942/P08572/P55268/Q02750/P16234/P11047/P12814/Q9Y4G6/P25391/P35443
2	hsa05146	Amoebiasis	3.48209e-05	P29400/Q14031/P05089/P18206/Q13751/P08311/P24043/Q16363/P02452/P08123/P07942/P02461/P08572/P55268/P11047/P12814/P25391/P42574
2	hsa00620	Pyruvate metabolism	0.000226978	Q9UBQ7/Q16798/P00338/P24752/P10515/Q86WU2/P05091/P14618/P11177/P08559/Q16775/P51648
2	hsa05165	Human papillomavirus infection	0.000814523	P20248/P61421/Q13797/P29400/P00533/P12109/P26012/P12111/A6NMZ7/Q00534/Q02930/Q14031/P01112/P24821/Q9H461/P35408/O14904/Q13751/O75578/P14618/P49746/P24043/Q16363/P02458/P02452/P08123/P07942/O15455/Q8IZL2/P08572/P55268/Q02750/Q6P1M3/P11047/P25391/P42574/P35443
2	hsa00071	Fatty acid degradation	0.00198468	P16219/Q9ULC5/P42126/P24752/P05091/P45954/P30084/P23786/P28330/Q9UKU0/P51648
2	hsa05414	Dilated cardiomyopathy	0.00261079	Q16585/Q13797/Q9UPR5/P68032/P60709/P26012/P16615/P32418/P57103/O75578/P24043/P54289/P51828/P09493/P25391/P07951
2	hsa01230	Biosynthesis of amino acids	0.00262631	P08243/P60174/P06733/P08237/Q99707/P05089/P78330/P13929/P04075/P14618/Q99798/P04406/Q9Y617/P15259
2	hsa05410	Hypertrophic cardiomyopathy	0.00470124	Q16585/Q13797/Q9UPR5/P68032/P60709/P26012/P16615/P32418/P57103/O75578/P24043/P54289/P09493/P25391/P07951
2	hsa04151	PI3K-Akt signaling pathway	0.005994	Q13797/P29400/P00533/P12109/P26012/P12111/A6NMZ7/Q00534/Q02930/Q04917/Q14031/P01112/P24821/Q13751/P38398/O75578/P04085/P49746/P24043/Q16363/P02458/P02452/P08123/P07942/O43921/P08572/P55268/Q02750/P10767/P16234/P11047/P25391/P08138/P35443
2	hsa01212	Fatty acid metabolism	0.00990878	B0YJ81/P16219/Q9ULC5/P24752/O95864/P45954/P30084/Q9NXB9/P23786/Q4G176/P28330/Q9UKU0
2	hsa04260	Cardiac muscle contraction	0.00990878	Q9UPR5/P68032/P16615/P32418/P57103/P54289/Q96T83/Q12797/O14958/P09493/P07951
2	hsa00280	Valine, leucine and isoleucine degradation	0.014043	P16219/P24752/P55809/P22033/Q96RQ3/P05091/P45954/P30084/Q4G176/P51648
2	hsa05230	Central carbon metabolism in cancer	0.019212	P00533/P00338/P08237/O94925/P01112/P07949/P14618/P11177/P08559/Q02750/P16234/P15259
2	hsa05412	Arrhythmogenic right ventricular cardiomyopathy	0.019212	Q16585/Q13797/Q9UPR5/P60709/P26012/P16615/P32418/P57103/Q08043/O75578/P24043/P54289/P25391
2	hsa00330	Arginine and proline metabolism	0.0381231	Q14353/P06732/Q9BSE5/P05089/P14920/P05091/Q7Z4N8/O15460/P51648
2	hsa05206	MicroRNAs in cancer	0.0381231	P00533/Q9Y6K1/Q00534/O94925/P01112/P24821/P15311/P38398/P04085/Q02241/P51512/P30305/Q96FF9/P30304/O43921/P33527/Q02750/P16234/P09493/P42574
4	hsa04640	Hematopoietic cell lineage	1.39946e-05	P56199/P17927/P13612/P07333/P11215/P23229/Q14626/P21583/P01911/P10721/P01903/P27930
4	hsa04610	Complement and coagulation cascades	8.82396e-05	P00488/P17927/P00750/P11215/P05160/P01031/P25116/P09871/P05107/P06681/P00749/P12259/P21730
4	hsa05150	Staphylococcus aureus infection	0.00131832	P11215/P01031/P01911/P09871/P05107/P06681/P01903/P20701/P21730
4	hsa05144	Malaria	0.00835036	P17927/P07996/Q07954/P08581/P05107/P35442/P20701
4	hsa05140	Leishmaniasis	0.00835036	P17927/P13612/P11215/P19878/P01911/P05771/P04839/P05107/Q15080/P01903
4	hsa05152	Tuberculosis	0.00924266	P17927/Q13557/P53779/Q9HC29/P11215/P04233/P31146/P22897/Q08334/Q13651/Q15399/P25774/P01911/P05107/Q9H257/P01903
4	hsa04015	Rap1 signaling pathway	0.0323121	P07333/P11215/P01116/O43566/P07996/O76093/P21583/P25116/P05771/Q7Z5R6/P29275/P08581/P05107/Q9UKW4/P10721/P15153/P17948/Q00722/P20701/P21781
4	hsa04613	Neutrophil extracellular trap formation	0.0323121	P56524/P17927/P11215/P01031/P19878/P05771/P04839/P05107/P15153/Q15080/Q00722/P20701/P21730
4	hsa05200	Pathways in cancer	0.0336198	P07942/O00144/Q13557/O95267/P53779/Q9UM73/P40692/O00463/P11274/P53355/P07333/Q96QV1/P30556/P01116/P23229/P16520/O76093/O96020/Q9NNW7/P21583/P24530/P25116/P05771/P17947/P08581/P52333/Q04721/Q14469/P10721/P15153/O15230/P36897/Q00722/P21781/P03956
5	hsa00970	Aminoacyl-tRNA biosynthesis	0.0142799	Q9UGM6/Q6PI48/Q5T160/Q9H0R6/Q96GW9/P26639/P56192/Q9NP81/Q7L3T8
6	hsa03050	Proteasome	7.34529e-30	Q99436/P61289/P60900/O00487/O00231/P43686/P62333/O43242/P25789/Q16186/Q99460/P28074/P28066/Q15008/Q9UNM6/P25788/Q13200/P17980/P51665/P62191/P55036/Q92530/P48556/P25786/P28070/P49721/P28072/O00232/P35998/P25787/P62195
6	hsa05017	Spinocerebellar ataxia	1.3884e-12	Q99436/P60900/O00487/O00231/P43686/P62333/O43242/P25789/O00567/Q16186/Q99460/P28074/Q9UBB4/P28066/Q15008/Q8NEB9/Q9UNM6/P25788/Q13200/P17980/P51665/P62191/P55036/P48556/P25786/P28070/P49721/P28072/O00232/P35998/P25787/P62195
6	hsa05014	Amyotrophic lateral sclerosis	9.02843e-12	Q99436/P60900/O00487/O00231/P43686/P62820/P62333/P05198/O43242/P25789/Q16186/Q99460/P09651/P35658/P28074/Q8TD57/P28066/Q15008/Q8NEB9/Q9UNM6/Q99720/P25788/Q13200/P49790/P17980/P51665/P62191/P55036/P12270/P48556/P25786/P49792/Q9UBN7/P28070/P49721/P28072/Q7Z3B4/P55072/P04637/O00232/P35998/P25787/P61163/P62195
6	hsa03008	Ribosome biogenesis in eukaryotes	1.8774e-11	Q9BVP2/Q9H089/Q969X6/Q13823/Q9UNX4/Q96D46/O00567/O75818/Q9H583/Q9BZE4/Q7Z2Z2/Q9H6R4/Q9H0A0/Q15061/Q9NVN8/Q9Y5J1/Q9BVJ6/O95707/P67870/Q8IWA0/Q9NV31/Q9NYH9
6	hsa05012	Parkinson disease	1.62027e-10	Q99436/Q9ULF5/P60900/O00487/O00231/P43686/P62333/P22314/P05198/O43242/P25789/Q16186/Q99460/P28074/P28066/Q15008/Q9UNM6/P25788/Q13200/P17980/P51665/P62191/P55036/P48556/P25786/P28070/P49721/P28072/P04637/O00232/P35998/P25787/P62195/P49281
6	hsa05016	Huntington disease	1.43231e-08	Q99436/P60900/O00487/O00231/P43686/P62333/O43242/P25789/Q00610/Q16186/Q99460/P28074/Q8TD57/P28066/Q15008/Q8NEB9/Q9UNM6/P25788/Q13200/P17980/P51665/P62191/P55036/P48556/P25786/P28070/P49721/P28072/P04637/O00232/Q16656/P35998/P25787/P61163/P62195
6	hsa05020	Prion disease	1.92224e-08	Q99436/P60900/O00487/O00231/P43686/P62333/P05198/O43242/P25789/Q16186/Q99460/P28074/P28066/Q15008/Q9UNM6/P25788/Q13200/P17980/P51665/P62191/P55036/P48556/P25786/P28070/P49721/P28072/P67870/O00232/P35998/P25787/P62195
6	hsa05010	Alzheimer disease	2.06232e-06	Q99436/Q9ULF5/P60900/O00487/O00231/P43686/P62333/P05198/O43242/P25789/Q16186/Q99460/P28074/P28066/Q15008/P19525/Q8NEB9/Q9UNM6/P25788/Q13200/P17980/P51665/P62191/Q92542/P55036/P48556/P25786/P28070/P49721/P28072/P67870/O00232/P35998/P25787/P62195/P49281
6	hsa05169	Epstein-Barr virus infection	2.73885e-05	O00487/O00231/P43686/P62333/O43242/Q16186/Q99460/Q86X95/Q15008/P19525/Q9UNM6/Q13200/P17980/P51665/P62191/P55036/P48556/O00221/P04637/O00232/P35998/P62195
6	hsa05022	Pathways of neurodegeneration - multiple diseases	5.31026e-05	Q99436/P60900/O00487/O00231/P43686/P62820/P62333/P22314/P05198/O43242/P25789/Q16186/Q99460/P28074/Q8TD57/P28066/Q15008/Q8NEB9/Q9UNM6/Q99720/P25788/Q13200/P17980/P51665/P62191/P55036/P48556/P25786/P28070/P49721/P28072/P67870/P55072/O00232/P35998/P25787/P61163/P62195
6	hsa04141	Protein processing in endoplasmic reticulum	0.000834971	Q13438/Q9Y263/Q13616/P05198/Q92575/Q04323/P54727/Q8TAT6/P68543/P19525/O60884/P27824/Q13724/P53992/P39656/Q96IV0/P51572/Q9UNZ2/P55072/Q92890
6	hsa04142	Lysosome	0.00871211	P10619/Q9NRA2/Q93050/P07602/O00754/P43234/Q00610/Q8NHS3/P11279/P20645/P53634/Q9UJY5/Q9UBR2/O00189/P49281/O00203
8	hsa03008	Ribosome biogenesis in eukaryotes	4.12036e-08	Q14692/Q12788/P68400/P22087/Q9NW13/P78346/Q92979/Q9ULX3/O00566/Q9Y2X3/P56537/Q9Y5J1/Q99575/O15381/Q9Y3A4/Q8TED0/Q15269/Q8NI36
b: Biological Process
Cluster	ID	Description	qvalue	geneID
1	GO:0002181	cytoplasmic translation	2.70053e-09	P62979/Q9H446/P62913/P62249/P39023/P46782/P32969/P62263/Q02543/Q07020/P61313/Q9ULC4/P62269/P23396/P30050/P62753/P62280/P62906/P62081/P62701/P61247/P62841/P62750/P18124/P62424/P46778/P46783/P26373/P62241
1	GO:0033108	mitochondrial respiratory chain complex assembly	1.86991e-07	P03886/O00217/O75251/Q5TEU4/O95299/O75489/Q15526/Q330K2/P47985/Q9BSH4/O75306/Q7L592/Q96CU9/Q14CZ7/P51970/Q96T52/Q9Y6M9
1	GO:0009060	aerobic respiration	2.35346e-07	P00846/P00395/P03886/O00217/O75251/P36542/Q99497/O95299/O75489/Q15526/P47985/P48047/P40926/P19404/O75306/Q7KZN9/P06576/P07954/Q99798/O75208/P24539/P21912/P51970/P40925/Q96I99/P31930/Q9Y6M9
1	GO:0045333	cellular respiration	2.69228e-07	P00846/P00395/P03886/O00217/O75251/P36542/Q99497/O95299/O75489/Q15526/P47985/P48047/P40926/P19404/Q9HAZ2/P04179/O75306/Q7KZN9/P06576/P07954/Q99798/O75208/P24539/P21912/P38117/P51970/P40925/Q96I99/P31930/Q96T52/Q9Y6M9
1	GO:0048514	blood vessel morphogenesis	2.69228e-07	P36383/Q12965/P54760/P04083/P61296/Q07157/Q9ULI3/Q13563/P55011/Q03135/Q9NYA1/P25067/P23458/Q12948/Q9H3S1/P41970/O60687/Q9Y251/P78504/P35414/Q15139/Q15582/P35590/P17948/P14923/P19022/Q05682/Q13207/P07355/P02751/Q13586/P00558/Q9Y574/Q6UVK1/Q9Y4K0/P28300/P49767/Q9Y4D7/P47989/P06576/Q15648/Q04721/Q9UM47/P09619/Q8IWU6/Q9Y696/O00548/P21453/P37023/Q07352/Q96T49/Q9UHF1/P21333/P08514/P02461/Q9H4E5/P36382/…
1	GO:0006119	oxidative phosphorylation	4.18862e-07	P00846/P00395/P03886/O00217/O75251/P36542/Q99497/O95299/O75489/P47985/P48047/P19404/O75306/Q7KZN9/P06576/O75208/P24539/P51970/P31930/Q9Y6M9
1	GO:0019646	aerobic electron transport chain	8.7924e-07	P00395/P03886/O00217/O75251/Q99497/O95299/O75489/P47985/P19404/O75306/Q7KZN9/O75208/P51970/Q9Y6M9
1	GO:0022904	respiratory electron transport chain	1.17765e-06	P00395/P03886/O00217/O75251/Q99497/O95299/O75489/P47985/P19404/P04179/O75306/Q7KZN9/O75208/P21912/P38117/P51970/Q96T52/Q9Y6M9
1	GO:0042773	ATP synthesis coupled electron transport	2.81053e-06	P00395/P03886/O00217/O75251/Q99497/O95299/O75489/P47985/P19404/O75306/Q7KZN9/O75208/P51970/Q9Y6M9
1	GO:0042775	mitochondrial ATP synthesis coupled electron transport	2.81053e-06	P00395/P03886/O00217/O75251/Q99497/O95299/O75489/P47985/P19404/O75306/Q7KZN9/O75208/P51970/Q9Y6M9
1	GO:0022900	electron transport chain	2.81053e-06	P00395/P03886/O00217/O75251/Q99497/O95299/O75489/Q15526/P47985/P19404/Q9Y4K0/P04179/O75306/P05091/Q7KZN9/P09417/O75208/P21912/P38117/P51970/Q687X5/Q96T52/Q9Y6M9
1	GO:0010257	NADH dehydrogenase complex assembly	2.81053e-06	P03886/O00217/O75251/Q5TEU4/O95299/O75489/Q330K2/O75306/Q7L592/Q96CU9/P51970/Q9Y6M9
1	GO:0032981	mitochondrial respiratory chain complex I assembly	2.81053e-06	P03886/O00217/O75251/Q5TEU4/O95299/O75489/Q330K2/O75306/Q7L592/Q96CU9/P51970/Q9Y6M9
1	GO:0001525	angiogenesis	6.94677e-06	P54760/P04083/P61296/Q07157/P55011/Q03135/Q9NYA1/P25067/P23458/Q12948/Q9H3S1/P41970/O60687/Q9Y251/P78504/P35414/Q15139/Q15582/P35590/P17948/P14923/Q05682/P07355/P02751/Q13586/P00558/Q6UVK1/Q9Y4K0/P49767/Q9Y4D7/P06576/Q15648/Q04721/Q9UM47/P09619/Q8IWU6/Q9Y696/O00548/P21453/P37023/Q96T49/Q9UHF1/P21333/P08514/Q9H4E5/P36382/P52789/Q9Y6N7/P61073/P21802/Q5U651/P21731/O15123/Q09428
1	GO:0006120	mitochondrial electron transport, NADH to ubiquinone	1.06644e-05	P03886/O00217/O75251/Q99497/O95299/O75489/P19404/O75306/O75208/P51970/Q9Y6M9
1	GO:0006091	generation of precursor metabolites and energy	1.3147e-05	P00846/P00395/P03886/O00217/P00325/O75251/P36542/Q99497/O95299/O75489/P09972/Q15526/P47985/P48047/P24752/P00558/P40926/P19404/Q9HAZ2/Q9Y4K0/P04179/Q9NPG4/Q9BSH4/O75306/P05091/Q7KZN9/P02730/P09417/P06576/P07954/Q99798/O75208/P24539/P21912/P38117/P51970/P40925/P29401/Q9UQK1/P17858/Q96I99/P35914/Q687X5/P31930/P06744/P52789/Q96T52/Q9Y6M9
1	GO:0015980	energy derivation by oxidation of organic compounds	6.51138e-05	P00846/P00395/P03886/O00217/O75251/P36542/Q99497/O95299/O75489/Q15526/P47985/P48047/P40926/P19404/Q9HAZ2/P04179/Q9NPG4/O75306/Q7KZN9/P06576/P07954/Q99798/O75208/P24539/P21912/P38117/P51970/P40925/Q9UQK1/Q96I99/P31930/Q96T52/Q9Y6M9
1	GO:0042060	wound healing	7.79055e-05	P23142/Q16394/P04083/Q8N6F1/P55011/Q03135/P20908/Q08495/P29274/O15162/P41970/Q9Y251/P08758/P08913/P20336/P02751/Q9NZM1/Q9BXJ1/P07225/Q13976/O75084/P28300/P02730/O75912/P10071/P32119/P21926/Q04721/P09619/P21291/Q11206/P37023/P47712/P21333/O43581/P02461/P16109/P40197/O95388/P61073/P21802/P21731/P58107/Q09428
1	GO:0050878	regulation of body fluid levels	0.000123298	P23142/Q9UQ03/Q16394/Q9ULI3/Q7L5A8/Q03135/P30559/Q08495/P29274/O15162/Q9Y251/P35414/P08758/P08913/P02751/Q9BXJ1/P07225/Q13976/Q16621/P02730/O75912/P47989/P32119/Q15648/P21926/P30518/P04899/P21291/Q11206/P47712/P21333/P02461/P36382/P16109/P40197/P06744/P52789/Q9UMX6/P21731
1	GO:0009611	response to wounding	0.000283596	P23142/Q16394/P04083/Q8N6F1/P55011/Q03135/P20908/Q08495/P29274/O15162/P41970/Q9Y251/P08758/P08913/P20336/P30536/P02751/Q9NZM1/Q9BXJ1/P07225/Q13976/O75084/P04179/P28300/P02730/O75912/P10071/P32119/P21926/Q04721/P09619/P21291/Q11206/P37023/Q07352/P47712/P21333/O43581/P02461/P16109/P40197/O95388/Q14195/P10586/P61073/P21802/P21731/P58107/Q09428/Q6ZS17
1	GO:0046034	ATP metabolic process	0.000350286	P00846/P00395/P03886/O00217/O75251/P36542/Q99497/O95299/O75489/P09972/P47985/P30536/P48047/P00558/P19404/O75306/Q7KZN9/P02730/P06576/O75208/P24539/P54819/P51970/P17858/P31930/P06744/P52789/Q9Y6M9
1	GO:0009083	branched-chain amino acid catabolic process	0.000425911	P30084/O15382/Q99714/P24752/Q02252/P35914/Q9HCC0/Q9UKU7/P31937
1	GO:0030855	epithelial cell differentiation	0.000425911	Q12965/Q9H3M7/P56178/Q16394/P04083/Q07157/Q9ULI3/Q7L5A8/Q03135/P16284/P08670/Q12948/P42330/Q9Y251/Q9UDY2/P78504/B2RTY4/P09972/O75369/P35590/Q9Y2Q3/Q9H479/P13647/P19022/P51659/P61224/P00558/P55212/Q86UL8/O75084/P37802/O15119/P26038/P47989/Q15648/P37275/O43490/Q04721/Q9Y696/O00548/P21453/P37023/Q07352/Q96T49/P13631/O00744/O43294/Q14332/O75626/P08727/P61073/Q9GZV7/P21802
1	GO:0007507	heart development	0.00061138	P36383/Q8TE73/P54760/Q16394/P61296/P27797/Q9ULI3/Q13563/P30559/P20908/Q13326/Q12948/P78504/P35414/P11309/Q53GG5/Q9NPJ1/P35590/Q8WUF5/P19235/Q13207/P02751/O75084/P19404/O76041/P04179/P28300/O15119/P10071/Q9Y4D7/Q96JQ0/Q15648/Q04721/P09619/O00548/O43541/P21453/Q15842/P37023/Q07352/Q9ULK5/Q14192/P21333/P02461/P61968/P36382/Q14332/O75626/Q9NUG4/P30626/Q6W2J9/P49146/Q9Y6N7/P21802/Q86YF9
1	GO:0003158	endothelium development	0.000676084	Q07157/Q9ULI3/P16284/Q9Y251/Q9UDY2/P78504/P35590/P61224/P35212/P26038/P47989/P37275/Q9Y696/O00548/P21453/P37023/Q96T49/P36382/P61073/Q9GZV7
1	GO:0003007	heart morphogenesis	0.000787023	P54760/Q16394/P61296/Q9ULI3/Q13563/P20908/Q12948/P78504/P35414/P11309/Q9NPJ1/Q8WUF5/Q13207/O15119/Q9Y4D7/Q96JQ0/Q15648/Q04721/O00548/O43541/P21453/P37023/Q9ULK5/Q14192/P21333/P36382/Q14332/Q9NUG4/P49146/Q9Y6N7/P21802
1	GO:0007599	hemostasis	0.00123737	P23142/Q03135/Q08495/P29274/O15162/Q9Y251/P08758/P08913/P02751/Q9BXJ1/P07225/Q13976/Q16621/P02730/O75912/P32119/P21926/P30518/P21291/Q11206/P47712/P21333/P02461/P16109/P40197/P06744/P21731
1	GO:0060840	artery development	0.00126776	P61296/P11161/Q13563/Q12948/P78504/P35414/Q13207/P28300/P10071/Q9Y4D7/Q9UM47/P09619/O43541/P37023/P02461/P36382/O75626/Q9Y6N7
1	GO:1990748	cellular detoxification	0.00140117	Q8TC12/Q99497/P78417/P11309/Q5VT66/Q8WWN9/Q9Y2Q3/P30044/Q9UBX5/P04179/P32119/P30048/Q06830/Q9UNQ0
1	GO:0045446	endothelial cell differentiation	0.00140804	Q07157/Q9ULI3/P16284/Q9Y251/Q9UDY2/P78504/P35590/P61224/P26038/P47989/P37275/Q9Y696/O00548/P21453/P37023/Q96T49/P61073/Q9GZV7
1	GO:0061041	regulation of wound healing	0.0016166	P04083/Q8N6F1/P55011/Q03135/Q08495/Q9Y251/P08913/Q9BXJ1/P07225/Q13976/P32119/P21926/Q11206/O95388/P61073/P21731/P58107/Q09428
1	GO:0009081	branched-chain amino acid metabolic process	0.00182829	P30084/O15382/Q99714/P24752/Q02252/P35914/Q9HCC0/Q9UKU7/P31937
1	GO:0072010	glomerular epithelium development	0.0020467	Q12965/Q16394/P16284/Q12948/P78504/Q86UL8/O43490/Q04721
1	GO:0044282	small molecule catabolic process	0.00265783	O75521/Q99497/P42330/Q6ZQW0/P05166/P04181/Q16836/P30084/O15382/Q99714/P42126/P49914/P51659/P24752/Q9UI32/P00505/P05091/Q8TDQ7/P09417/O75600/Q02252/P47989/P32189/P05165/Q9UDR5/P38117/P22083/Q9NRR6/Q96C23/Q9UBR1/P17858/P35914/Q9HCC0/P52789/Q9UKU7/Q9UBJ2/O15327/P31937
1	GO:1903034	regulation of response to wounding	0.00265783	P04083/Q8N6F1/P55011/Q03135/Q08495/Q9Y251/P08913/Q9BXJ1/P07225/Q13976/P32119/P21926/Q11206/P21333/O95388/P10586/P61073/P21731/P58107/Q09428
1	GO:0097237	cellular response to toxic substance	0.00270975	Q8TC12/Q99497/P78417/P11309/Q5VT66/Q8WWN9/Q9Y2Q3/P30044/Q9UBX5/P04179/P32119/P30048/Q06830/Q9UNQ0
1	GO:0032835	glomerulus development	0.00298462	Q12965/Q16394/P16284/Q12948/P78504/Q86UL8/O43490/Q04721/Q9UM47/P09619/Q8IWU6/O15123
1	GO:0035904	aorta development	0.00350483	P11161/Q13563/P78504/P35414/Q13207/P28300/Q9Y4D7/P09619/O43541/P37023/P02461/O75626/Q9Y6N7
1	GO:0009063	cellular amino acid catabolic process	0.00582185	Q6ZQW0/P04181/P30084/O15382/Q99714/P24752/Q9UI32/P00505/P09417/O75600/Q02252/Q9UDR5/P38117/P35914/Q9HCC0/Q9UKU7/P31937
1	GO:1901606	alpha-amino acid catabolic process	0.00642338	Q6ZQW0/P04181/O15382/Q99714/P24752/Q9UI32/P00505/P09417/O75600/Q02252/Q9UDR5/P35914/Q9HCC0/Q9UKU7/P31937
1	GO:0042776	mitochondrial ATP synthesis coupled proton transport	0.0074991	P00846/P36542/P48047/P06576/P24539
1	GO:0048732	gland development	0.00868131	P51788/Q16394/P04083/P61296/Q13563/Q7L5A8/Q03135/P30559/Q12948/Q9HBX9/P01266/P30536/P24752/Q13207/P56693/P04179/O75128/O15119/P26038/P10071/Q9Y4D7/P47989/P32119/Q15648/Q99798/P62841/Q6X4U4/Q04721/Q8IWU6/P12830/Q96PZ7/P00966/Q9UBR1/P13631/P61968/P52789/Q9Y6N7/P21802
1	GO:0007596	blood coagulation	0.00980142	P23142/Q03135/Q08495/P29274/O15162/Q9Y251/P08758/P08913/P02751/Q9BXJ1/P07225/Q13976/P02730/O75912/P32119/P21926/P21291/Q11206/P47712/P21333/P02461/P16109/P40197/P21731
1	GO:0098754	detoxification	0.0100868	Q8TC12/Q99497/P78417/P11309/Q5VT66/Q8WWN9/Q9Y2Q3/P30044/Q9UBX5/P04179/P32119/P30048/Q06830/Q9UNQ0
1	GO:0006412	translation	0.0101607	P62979/Q9H446/P27797/Q9H7H0/P62913/Q9BYD1/P62249/P49366/P39023/P08670/P46782/P32969/P62263/Q02543/Q07020/P24534/P61313/Q9ULC4/P62269/P23396/Q9HD33/Q9BT17/P30050/Q7Z7H8/P62753/P62280/P62906/P62081/Q9BSH4/P62701/P61247/Q9H0U6/Q9BYC8/Q14CZ7/P62841/O14682/P82930/P62750/P18124/Q07352/P62424/Q9NRR6/P46778/Q96A35/Q05639/P46783/P26373/P62241/Q9UK39/P82914
1	GO:0050818	regulation of coagulation	0.0102148	Q03135/Q08495/Q9Y251/P08758/Q9BXJ1/P07225/Q13976/P32119/P21926/Q11206/P21731
1	GO:0050817	coagulation	0.0109926	P23142/Q03135/Q08495/P29274/O15162/Q9Y251/P08758/P08913/P02751/Q9BXJ1/P07225/Q13976/P02730/O75912/P32119/P21926/P21291/Q11206/P47712/P21333/P02461/P16109/P40197/P21731
1	GO:0048729	tissue morphogenesis	0.0113923	Q9H4M7/Q16394/P61296/P42898/Q9ULI3/Q13563/P20908/Q12948/P78504/B2RTY4/P35414/Q9NPJ1/P35590/Q13207/P56693/Q16787/Q86UL8/O75084/P62081/O00167/P49767/O75128/O15119/P26038/P10071/Q9Y4D7/Q96JQ0/Q15648/Q6X4U4/P41180/Q04721/Q8IWU6/Q9Y696/O00548/Q96PZ7/P21453/P37023/Q9ULK5/P13631/P21333/Q9Y2G4/P02461/P61968/O43294/Q14332/P06744/P00918/Q9Y6N7/P61073/P21802/Q5U651
1	GO:0072006	nephron development	0.0142677	Q12965/Q16394/Q13563/P16284/Q12948/P78504/P24752/Q86UL8/P10071/Q96JQ0/O43490/Q04721/Q9UM47/P09619/P20264/Q8IWU6/O00548/O15123
1	GO:0043043	peptide biosynthetic process	0.0143881	P62979/Q9H446/P27797/Q9H7H0/P62913/Q9BYD1/P62249/P49366/P39023/P08670/P46782/P32969/P62263/Q02543/Q07020/P24534/P61313/Q9ULC4/P62269/P23396/Q9HD33/Q9BT17/P30050/Q7Z7H8/P36269/P62753/P62280/P62906/P62081/Q9BSH4/P62701/P61247/Q9H0U6/Q9BYC8/Q14CZ7/P62841/O14682/P82930/P62750/P18124/Q07352/P62424/Q9NRR6/P46778/Q96A35/Q05639/P46783/P26373/P62241/Q9UK39/P82914
1	GO:1901605	alpha-amino acid metabolic process	0.0151067	P42898/Q99497/Q6ZQW0/P04181/O15382/Q9Y6E7/Q99714/Q9GZT4/P49914/P24752/Q9UI32/P04424/P00505/P09417/O75600/Q02252/Q9UDR5/P00966/P35914/Q9HCC0/Q8WY91/Q9UKU7/P31937
1	GO:0002009	morphogenesis of an epithelium	0.0160419	Q9H4M7/Q16394/P61296/P42898/Q13563/P20908/P78504/B2RTY4/P35414/Q9NPJ1/P35590/Q13207/P56693/Q16787/Q86UL8/O75084/P62081/P49767/O75128/O15119/P26038/P10071/Q9Y4D7/Q96JQ0/Q15648/Q6X4U4/P41180/Q04721/Q8IWU6/Q9Y696/O00548/Q96PZ7/P37023/Q9ULK5/P13631/P21333/Q9Y2G4/P61968/O43294/Q14332/P00918/P61073/P21802/Q5U651
1	GO:0046395	carboxylic acid catabolic process	0.0198054	O75521/Q6ZQW0/P05166/P04181/Q16836/P30084/O15382/Q99714/P42126/P49914/P51659/P24752/Q9UI32/P00505/Q8TDQ7/P09417/O75600/Q02252/P05165/Q9UDR5/P38117/P35914/Q9HCC0/Q9UKU7/Q9UBJ2/P31937
1	GO:0030193	regulation of blood coagulation	0.0225555	Q03135/Q08495/Q9Y251/Q9BXJ1/P07225/Q13976/P32119/P21926/Q11206/P21731
1	GO:0015986	ATP synthesis coupled proton transport	0.0225555	P00846/P36542/P48047/P06576/P24539
1	GO:0001570	vasculogenesis	0.0237423	P36383/Q12965/Q9ULI3/Q03135/P35414/P35590/Q9Y574/P47989/P09619/Q07352/Q9UHF1/Q5U651
1	GO:0045602	negative regulation of endothelial cell differentiation	0.0238913	P78504/P47989/P37275/P37023
1	GO:0016054	organic acid catabolic process	0.0254726	O75521/Q6ZQW0/P05166/P04181/Q16836/P30084/O15382/Q99714/P42126/P49914/P51659/P24752/Q9UI32/P00505/Q8TDQ7/P09417/O75600/Q02252/P05165/Q9UDR5/P38117/P35914/Q9HCC0/Q9UKU7/Q9UBJ2/P31937
1	GO:0060443	mammary gland morphogenesis	0.0281891	Q03135/Q9HBX9/Q13207/O15119/P10071/Q15648/Q6X4U4/Q96PZ7/P21802
1	GO:1900046	regulation of hemostasis	0.031296	Q03135/Q08495/Q9Y251/Q9BXJ1/P07225/Q13976/P32119/P21926/Q11206/P21731
1	GO:0030155	regulation of cell adhesion	0.0383345	P23142/Q9UQ03/P52565/P04083/Q07157/P27797/O95633/P60763/Q03135/Q08495/P29274/P49366/P23458/P78504/Q15582/O60759/Q9Y4C5/P14923/P23396/P02751/Q16787/Q9BXJ1/Q13976/O75084/Q13491/Q9HB19/Q9UN79/P10071/Q9Y4D7/P32119/P06576/P21926/O00548/P12830/P22083/P21453/Q11206/P00966/P37023/Q6UXI7/P27987/P21333/Q9H2X0/Q16363/P16109/P49593/Q12836/P61073/Q9H7D0/O15123/P02686
1	GO:0045765	regulation of angiogenesis	0.0402023	Q07157/P55011/Q9NYA1/P23458/Q12948/Q9H3S1/P35414/Q15139/P35590/P17948/P14923/Q13586/P00558/P49767/Q9Y4D7/Q8IWU6/O00548/P37023/Q96T49/Q9H4E5/P52789/P61073/P21731/O15123/Q09428
1	GO:0045216	cell-cell junction organization	0.0402023	P36383/Q16394/Q07157/Q8N6F1/Q9ULI3/Q03135/P16284/Q9UDY2/P35414/P55285/P56880/P14923/P19022/P35212/Q96JQ0/P21926/P12830/Q8IY33/P21333/P36382/Q9H159/Q09428
1	GO:0061318	renal filtration cell differentiation	0.0402023	Q12965/Q16394/P78504/Q86UL8/O43490/Q04721
1	GO:0072112	glomerular visceral epithelial cell differentiation	0.0402023	Q12965/Q16394/P78504/Q86UL8/O43490/Q04721
1	GO:0072311	glomerular epithelial cell differentiation	0.0402023	Q12965/Q16394/P78504/Q86UL8/O43490/Q04721
1	GO:0098869	cellular oxidant detoxification	0.0402023	Q99497/P78417/Q8WWN9/Q9Y2Q3/P30044/Q9UBX5/P04179/P32119/P30048/Q06830
1	GO:0003205	cardiac chamber development	0.0402023	P61296/Q9ULI3/Q12948/P78504/P35414/Q8WUF5/Q13207/O15119/Q9Y4D7/Q15648/Q04721/O43541/Q14192/P61968/P36382/Q14332/O75626/P49146/Q9Y6N7/P21802
1	GO:0002064	epithelial cell development	0.0402023	Q12965/Q07157/Q9ULI3/P16284/P08670/Q9Y251/Q9UDY2/P78504/O75369/P19022/P51659/P61224/Q86UL8/P26038/Q04721/Q9Y696/O00548/Q96T49/P13631/O75626/P61073/Q9GZV7
1	GO:1901342	regulation of vasculature development	0.0402023	Q07157/P55011/Q9NYA1/P23458/Q12948/Q9H3S1/P35414/Q15139/P35590/P17948/P14923/Q13586/P00558/P49767/Q9Y4D7/Q8IWU6/O00548/P37023/Q96T49/Q9H4E5/P52789/P61073/P21731/O15123/Q09428
1	GO:0006573	valine metabolic process	0.0402023	O15382/Q02252/Q9UKU7/P31937
1	GO:0060592	mammary gland formation	0.0402023	Q13207/O15119/P10071/P21802
1	GO:0061438	renal system vasculature morphogenesis	0.0402023	Q13563/Q04721/Q9UM47/P09619
1	GO:0061439	kidney vasculature morphogenesis	0.0402023	Q13563/Q04721/Q9UM47/P09619
1	GO:0072070	loop of Henle development	0.0402023	Q13563/P78504/P20264/O00548
1	GO:0003013	circulatory system process	0.0416391	P43007/P36383/Q9UQ03/Q16394/Q07157/Q9ULI3/P55011/Q03135/P30559/P29274/Q13326/Q12948/Q9UDY2/P78417/Q9NPJ1/P08913/Q8WUF5/Q6Q4G3/P14923/Q13207/Q9NZM1/Q13976/P16615/P04179/P49767/Q9UKU6/Q13557/P41180/P30518/P14672/O00548/P04899/Q15842/P37023/P21333/P36382/Q9UNQ0/Q01814/P30626/P61073/P21731/Q96T52/Q9H7D0/Q09428
1	GO:0003206	cardiac chamber morphogenesis	0.0419678	P61296/Q9ULI3/Q12948/P78504/P35414/Q8WUF5/Q13207/O15119/Q15648/Q04721/O43541/Q14192/Q14332/P49146/Q9Y6N7/P21802
1	GO:0010038	response to metal ion	0.0419678	P00395/Q9H3M7/P27797/Q13563/P55011/Q03135/Q08495/O15162/Q99497/P42330/Q92597/P56817/P30536/Q9H553/Q13586/Q9Y4K0/P04179/Q7LDG7/Q13557/P41180/Q9Y696/P12830/P00966/P27987/O43581/Q9UP52/P06744/P02686/Q09428
1	GO:0007043	cell-cell junction assembly	0.0425397	P36383/Q07157/Q8N6F1/Q9ULI3/Q03135/P16284/P35414/P55285/P56880/P14923/P19022/P35212/Q96JQ0/P21926/Q8IY33/P36382/Q9H159
1	GO:0009636	response to toxic substance	0.0425397	Q8TC12/Q99497/P78417/P11309/Q9UHI7/Q5VT66/Q8WWN9/Q9Y2Q3/P30044/Q9UBX5/P04179/P32119/P09619/P12830/P30048/Q06830/P00966/P07099/Q9UNQ0/P02686
1	GO:0072009	nephron epithelium development	0.0441465	Q12965/Q16394/Q13563/P16284/Q12948/P78504/P24752/Q86UL8/P10071/Q96JQ0/O43490/Q04721/P20264/O00548
1	GO:0008015	blood circulation	0.0467826	P36383/Q9UQ03/Q16394/Q07157/Q03135/P30559/P29274/Q13326/Q12948/Q9UDY2/P78417/Q9NPJ1/P08913/Q8WUF5/Q6Q4G3/P14923/Q13207/Q9NZM1/Q13976/P16615/P04179/P49767/Q9UKU6/Q13557/P41180/P30518/O00548/Q15842/P37023/P21333/P36382/Q01814/P30626/P61073/P21731/Q96T52/Q9H7D0/Q09428
2	GO:0030198	extracellular matrix organization	1.2831e-18	Q68BL8/Q9NS15/Q99715/P29400/Q13162/Q76M96/P08253/P20908/O75718/Q8TE58/Q14112/Q6PCB0/Q08397/Q16832/Q8IUX8/Q15582/Q05707/Q5TAT6/Q06828/A6NMZ7/Q7Z7G0/Q07092/O94769/Q14031/P51884/P82987/Q92791/Q8TDX6/P08582/Q13751/P05997/Q68BL7/O95428/Q96HF1/Q6UY14/P08311/Q9Y6L7/P28300/P51512/P39059/Q8IZC6/P02458/P02452/P08123/P07942/Q8NFW1/Q8TE59/Q76LX8/P58397/Q9UKP4/P02461/O95450/P08572/Q86UU1/P55268/P12107/P39060/…
2	GO:0043062	extracellular structure organization	1.2831e-18	Q68BL8/Q9NS15/Q99715/P29400/Q13162/Q76M96/P08253/P20908/O75718/Q8TE58/Q14112/Q6PCB0/Q08397/Q16832/Q8IUX8/Q15582/Q05707/Q5TAT6/Q06828/A6NMZ7/Q7Z7G0/Q07092/O94769/Q14031/P51884/P82987/Q92791/Q8TDX6/P08582/Q13751/P05997/Q68BL7/O95428/Q96HF1/Q6UY14/P08311/Q9Y6L7/P28300/P51512/P39059/Q8IZC6/P02458/P02452/P08123/P07942/Q8NFW1/Q8TE59/Q76LX8/P58397/Q9UKP4/P02461/O95450/P08572/Q86UU1/P55268/P12107/P39060/…
2	GO:0045229	external encapsulating structure organization	1.40499e-18	Q68BL8/Q9NS15/Q99715/P29400/Q13162/Q76M96/P08253/P20908/O75718/Q8TE58/Q14112/Q6PCB0/Q08397/Q16832/Q8IUX8/Q15582/Q05707/Q5TAT6/Q06828/A6NMZ7/Q7Z7G0/Q07092/O94769/Q14031/P51884/P82987/Q92791/Q8TDX6/P08582/Q13751/P05997/Q68BL7/O95428/Q96HF1/Q6UY14/P08311/Q9Y6L7/P28300/P51512/P39059/Q8IZC6/P02458/P02452/P08123/P07942/Q8NFW1/Q8TE59/Q76LX8/P58397/Q9UKP4/P02461/O95450/P08572/Q86UU1/P55268/P12107/P39060/…
2	GO:0030199	collagen fibril organization	4.69694e-10	Q99715/P20908/O75718/Q08397/Q16832/Q05707/Q5TAT6/Q06828/P51884/Q92791/P05997/Q96HF1/Q9Y6L7/P28300/P02458/P02452/P08123/P58397/Q9UKP4/P02461/O95450/P12107/Q07507
2	GO:0032787	monocarboxylic acid metabolic process	0.000318248	B0YJ81/P43003/Q14353/Q9UBQ7/P36871/Q9BYV7/P16219/P01024/Q15848/P60174/P00352/P06733/P42330/O00519/O00748/Q9ULC5/Q16798/P00338/P10632/Q6UB35/P42126/P08237/P24752/Q03013/P10515/Q96RQ3/O95864/Q86WU2/P09467/P43155/P45954/P13929/P04075/P38398/Q08043/P30084/Q9Y2S2/P14618/Q9NXB9/P11177/P08559/Q3SY69/Q15493/Q16775/P47895/Q86YB7/P23786/Q4G176/P28330/P04406/Q9UKU0/Q8IZV5/P06744/P51648/P21695/Q9NVV5/P15259
2	GO:0000819	sister chromatid segregation	0.000365231	Q969H0/O43663/Q9BPX3/Q32P44/O60566/O00762/P50748/O95239/O95347/Q15058/P11388/Q9H0H5/P42695/Q14807/Q02224/P53350/Q12834/Q9BW19/Q02241/O43683/Q96DB5/P00540/Q96FF9/P49454/Q14674/Q86XI2/Q96R06/P51955/Q6IBW4/P33981
2	GO:0000070	mitotic sister chromatid segregation	0.000486142	O43663/Q9BPX3/Q32P44/O60566/O00762/P50748/O95239/O95347/Q15058/Q9H0H5/P42695/Q14807/Q02224/P53350/Q12834/Q9BW19/Q02241/O43683/Q96DB5/Q96FF9/P49454/Q14674/Q86XI2/Q96R06/P51955/Q6IBW4/P33981
2	GO:0098813	nuclear chromosome segregation	0.00059922	Q9BXW9/Q969H0/O43663/Q9BPX3/Q32P44/O60566/O00762/P50748/O95239/O95347/Q15058/P11388/Q9UHC1/Q9H0H5/P42695/Q92791/Q14807/Q02224/Q8NG31/P53350/Q12834/Q9BW19/Q02241/O43683/Q96DB5/P00540/Q96FF9/P49454/Q14674/Q9H4H8/Q86XI2/Q96R06/P51955/Q6IBW4/P33981
2	GO:0043200	response to amino acid	0.00059922	P08253/Q9NQL2/P00533/P12109/Q96SB3/Q9Y6K1/Q07092/Q14031/P05089/P05997/Q86WK6/Q16878/P17655/Q9UQB8/P02452/P08123/P02461/P16234/P42574
2	GO:0001101	response to acid chemical	0.000846472	P08253/Q9NQL2/P00533/P12109/Q96SB3/Q9Y6K1/Q07092/Q14031/P05089/P05997/Q86WK6/Q16878/P17655/Q9UQB8/P02452/P08123/P02461/P16234/Q86VZ4/P42574
2	GO:0071230	cellular response to amino acid stimulus	0.00137681	P08253/Q9NQL2/P00533/P12109/Q9Y6K1/Q07092/Q14031/P05997/Q86WK6/P17655/Q9UQB8/P02452/P08123/P02461/P16234
2	GO:0001503	ossification	0.00137681	Q9NS15/Q9UBG0/P08253/P55287/P78562/P05452/P43026/P00533/Q16832/P12109/O75197/Q5TAT6/P22413/Q00534/Q6ZTI6/Q96CG8/Q99835/P35556/Q9BXN1/P24821/Q8TDX6/P35408/P05997/P32418/Q08043/Q8N2R0/Q96HF1/P12644/P49746/P28300/P51512/Q9NR12/P02458/P02452/P08123/Q6WRI0/P58397/Q9UKP4/P57073/P22303/P20020/P12107/Q8IXH6/Q99983
2	GO:0061448	connective tissue development	0.00160659	Q9NS15/P20908/P98161/P43026/Q15582/O75197/P37173/P26012/Q6ZTI6/P24752/P55809/P21810/P54821/Q8TDX6/O14904/Q8N2R0/Q96HF1/P12644/P49746/Q92765/P28300/Q8IZC6/P02458/P02452/O15270/P58397/Q9UKP4/P02461/P57073/P12107/P10767
2	GO:0055001	muscle cell development	0.00160659	Q16585/P45378/P68032/P68133/Q96HC4/Q96TA1/P31415/Q99835/P16615/Q9NP98/P32418/Q08043/P12644/P20807/P28300/Q01484/O75112/Q5VXT5/Q96KG7/Q9NZQ9/Q96L96/O94875/P06493/P16234/P09493/P12814
2	GO:0060348	bone development	0.00178127	Q969H0/Q9NS15/Q9BXP8/P78562/Q16832/O75197/Q5TAT6/P37173/Q6ZTI6/P35555/P21810/Q8TDX6/P35408/Q08043/Q5H8C1/Q8N2R0/Q96HF1/P12644/P49746/O95340/P28300/P51512/Q15493/Q8IZC6/P02458/P02452/P58397/Q9UKP4/P02461
2	GO:0086012	membrane depolarization during cardiac muscle cell action potential	0.00178127	Q9UL51/Q14524/P32418/P54289/Q01484/O60939/Q12955/O43497
2	GO:0060349	bone morphogenesis	0.0023516	Q9NS15/Q9BXP8/O75197/Q5TAT6/P37173/Q8TDX6/Q08043/Q5H8C1/Q8N2R0/Q96HF1/P12644/P49746/P51512/Q8IZC6/P02458/P02452/P02461
2	GO:0006090	pyruvate metabolic process	0.00323492	P36871/P60174/P06733/Q16798/P00338/P08237/P10515/P09467/P13929/P04075/Q08043/P14618/P11177/P08559/P04406/P06744/P21695/P15259
2	GO:0071229	cellular response to acid chemical	0.00397894	P08253/Q9NQL2/P00533/P12109/Q9Y6K1/Q07092/Q14031/P05997/Q86WK6/P17655/Q9UQB8/P02452/P08123/P02461/P16234
2	GO:0006936	muscle contraction	0.00416341	P51787/Q96A32/Q14353/P02585/P45378/P06733/P68133/Q13203/P05976/P48788/P31415/P02708/P48549/O43293/P16615/Q14524/Q9H6F2/P04075/P12882/P32418/P57103/Q08043/P54289/Q01484/O60939/O43603/O43497/Q12797/Q9NZQ9/P20020/P41595/O14958/P09493/P15259/P07951
2	GO:0086010	membrane depolarization during action potential	0.00465687	Q04917/Q9UL51/Q14524/P32418/P54289/Q01484/O60939/Q12955/O43497
2	GO:0140014	mitotic nuclear division	0.00465687	O43663/Q9BPX3/Q32P44/O60566/O00762/Q9NQW6/P50748/O95239/O75197/Q96SB3/O95347/Q15058/Q9H0H5/P42695/Q14807/Q02224/O43293/P53350/Q12834/Q9BW19/P12644/Q02241/O43683/Q96DB5/Q9ULW0/Q96FF9/P49454/Q14674/Q86XI2/Q96R06/P51955/Q6IBW4/P33981
2	GO:0001656	metanephros development	0.00488421	Q15848/P98161/O43248/P24752/Q99835/P35555/P07949/Q8N2R0/P12644/P04085/Q86XX4/P57073/Q8IZV5/P55268/P16234
2	GO:0046031	ADP metabolic process	0.00581458	P36871/P00568/Q9Y6K8/P60174/P06733/P00338/P08237/P09467/P13929/P04075/Q08043/P14618/P04406/P06744/P21695/P15259
2	GO:0007059	chromosome segregation	0.00642232	Q9BXW9/Q969H0/O43663/Q9BPX3/Q32P44/O60566/O00762/P50748/O95239/O95347/Q15058/P11388/Q9UHC1/Q9H0H5/P42695/Q92791/Q14807/Q02224/Q8NG31/P38398/P53350/Q12834/Q9BW19/Q02241/O43683/Q96DB5/P00540/Q96FF9/P49454/Q14674/Q9H4H8/Q86XI2/Q96R06/P51955/Q6IBW4/P33981
2	GO:0048705	skeletal system morphogenesis	0.00685875	Q9NS15/Q9BXP8/P08253/P98161/O43248/O75197/Q5TAT6/Q6UB35/P37173/Q6ZTI6/P35556/P54821/Q8TDX6/Q08043/Q5H8C1/Q8N2R0/Q96HF1/P12644/P49746/P51512/Q8IZC6/P02458/P02452/P02461/Q8IZV5/P12107/P10767/P16234
2	GO:0006941	striated muscle contraction	0.00733398	P51787/P02585/P45378/Q13203/P48788/P31415/P02708/P48549/P16615/Q14524/Q9H6F2/P04075/P32418/P57103/Q08043/P54289/Q01484/O60939/O43497/O14958/P09493/P15259
2	GO:0030261	chromosome condensation	0.00742946	Q9BPX3/O95347/P11388/P42695/P53350/Q96FF9/Q86XI2/P06493/Q6IBW4
2	GO:0001501	skeletal system development	0.00803125	Q969H0/Q9NS15/Q9BXP8/P08253/P55287/P78562/P98161/P43026/O43248/Q16832/Q15582/O75197/Q5TAT6/Q6UB35/P37173/P26012/Q6ZTI6/P35555/P35556/P21810/P54821/Q8TDX6/P35408/O14904/P05997/Q08043/Q5H8C1/Q8N2R0/Q96HF1/P12644/P49746/O95340/Q92765/P28300/P51512/Q15493/Q8IZC6/P02458/P02452/P08123/P58397/Q9UKP4/P02461/Q8IZV5/P12107/P10767/P16234/P51888
2	GO:0034329	cell junction assembly	0.00803125	Q8WVV4/P55287/P24723/P60709/Q8IZU9/B2RTY4/Q96HC4/Q86UP0/O14966/O00418/Q9H792/P17677/Q07092/O43293/Q9UHC6/P18206/Q86WK6/Q08043/Q9P2S2/Q9ULB1/P28472/Q96QB1/Q8N0V4/P23468/O75487/P54753/Q9HBW1/Q01484/P46821/O60890/Q8N0W4/P22303/Q9Y446/O95631/P11047/Q9Y2J2/P12814/Q9Y4G6/P52907
2	GO:0031589	cell-substrate adhesion	0.00864794	Q13009/Q13797/Q76M96/P98161/Q14112/Q8IUX8/Q9H792/Q5TAT6/Q15404/Q15058/Q7Z7G0/Q00534/O43556/Q07092/O94769/O43293/P08582/P18206/Q13751/Q08043/Q5H8C1/O75578/Q96QB1/P49746/P02452/P54753/P07942/O43854/Q76LX8/P58397/P02461/P55268/P11047/P41182/P12814/P50895/Q63HQ2
2	GO:0009135	purine nucleoside diphosphate metabolic process	0.00871457	P36871/P00568/Q9Y6K8/P60174/P06733/P00338/P08237/P09467/P13929/P04075/Q08043/P14618/P04406/P06744/P21695/Q9Y5L3/P15259
2	GO:0009179	purine ribonucleoside diphosphate metabolic process	0.00871457	P36871/P00568/Q9Y6K8/P60174/P06733/P00338/P08237/P09467/P13929/P04075/Q08043/P14618/P04406/P06744/P21695/Q9Y5L3/P15259
2	GO:0009612	response to mechanical stimulus	0.00871457	P48547/P51787/P43003/P08253/P98161/P43026/P68133/P37173/P35408/P78330/Q9UHC6/P32418/P07093/Q9P2S2/Q9ULB1/Q99836/O60602/P02452/O15455/P46821/P12107/P06744/Q86VZ4
2	GO:0019318	hexose metabolic process	0.00871457	P51787/Q6Y288/P36871/Q15848/P60174/P06733/O75197/P22413/P26927/P08237/P10515/P09467/P04075/Q08043/P11177/P08559/Q15493/P40261/Q9Y2G5/Q92871/P04406/P06744/Q9Y231/Q9BXJ4/P21695/P15259/O43826
2	GO:0009185	ribonucleoside diphosphate metabolic process	0.00871457	P36871/P00568/Q9Y6K8/P60174/P06733/P00338/P08237/P09467/P13929/P04075/Q08043/P14618/P31350/P04406/P06744/P21695/Q9Y5L3/P15259
2	GO:0006165	nucleoside diphosphate phosphorylation	0.00871457	P36871/P00568/Q9Y6K8/P60174/P06733/P00338/P08237/P09467/P13929/P04075/Q08043/P14618/P04406/P06744/P21695/P15259
2	GO:0051216	cartilage development	0.00930993	Q9NS15/P98161/P43026/Q15582/P37173/P26012/Q6ZTI6/P21810/P54821/Q8TDX6/O14904/Q8N2R0/Q96HF1/P12644/P49746/Q92765/Q8IZC6/P02458/P02452/P58397/Q9UKP4/P02461/P12107/P10767
2	GO:0044282	small molecule catabolic process	0.00930993	P16219/Q15848/P60174/P06733/P42330/O00519/P48728/A2RU49/O75197/P42126/P08237/Q9BQT8/P24752/P55809/P05089/O94925/Q96RQ3/P14920/Q86WU2/P43155/P05091/P45954/Q08043/P30084/Q16878/Q9Y235/O75891/Q3SY69/Q16775/P32754/Q86YB7/P23786/Q4G176/P28330/Q9Y231/P46926/Q9NVV5
2	GO:0046939	nucleotide phosphorylation	0.00944019	P36871/P00568/Q9Y6K8/P60174/P06733/P00338/P08237/P09467/P13929/P04075/Q08043/P14618/P04406/P06744/P21695/P15259
2	GO:0000280	nuclear division	0.00983663	Q9BXW9/O43663/Q9BPX3/Q32P44/O60566/O00762/Q9NQW6/P50748/O95239/O75197/Q96SB3/O95347/Q15058/P11388/Q9UHC1/Q9H0H5/P42695/Q92791/Q14807/Q02224/O43293/P53350/Q12834/Q9BW19/P12644/Q02241/O43683/Q96DB5/Q9ULW0/P30305/P00540/Q96FF9/P49454/Q14674/Q8NDG6/Q86XI2/Q96R06/P51955/Q6IBW4/P33981
2	GO:0035987	endodermal cell differentiation	0.0107089	Q99715/P08253/P20908/P12109/Q02388/Q13751/P05997/P07942/P08572/P12107
2	GO:0051256	mitotic spindle midzone assembly	0.0115386	O43663/O95239/Q9H0H5/Q02241
2	GO:0070942	neutrophil mediated cytotoxicity	0.0115386	Q13609/P05089/P08311/Q99836
2	GO:0071417	cellular response to organonitrogen compound	0.0115386	P51787/P20248/P37088/P43003/P08253/Q9NQL2/Q15848/P60709/P00533/P12109/P68133/O00418/Q96SB3/P22413/Q9Y6K1/Q07092/Q15077/Q14031/P05089/P35555/Q9UL51/P09467/Q9H6F2/P15311/P05997/P32418/Q86WK6/P38398/P14618/P28472/Q9UQM7/P17655/Q15413/P54289/Q9UQB8/P02452/P08123/O43315/P02461/P46821/Q9BXS9/P33527/P20020/P41595/P16234/O14958/P21695/Q9HC96/Q9H2Y7/P08138/P42574
2	GO:1901699	cellular response to nitrogen compound	0.0118478	P51787/P20248/P37088/P43003/P08253/Q9NQL2/Q15848/P60709/P00533/P12109/P68133/O00418/Q96SB3/P22413/Q9Y6K1/Q07092/Q99707/Q15077/Q14031/P05089/P35555/Q9UL51/P09467/Q9H6F2/P15311/P05997/P32418/Q86WK6/P38398/P14618/P28472/Q9UQM7/P17655/Q15413/P54289/Q9UQB8/P02452/P08123/O43315/O15455/P02461/P46821/Q9BXS9/P33527/P22303/P20020/P41595/P16234/O14958/P21695/Q9HC96/Q9H2Y7/P08138/P42574
2	GO:0006096	glycolytic process	0.0118478	P36871/P60174/P06733/P00338/P08237/P09467/P13929/P04075/Q08043/P14618/P04406/P06744/P21695/P15259
2	GO:0061037	negative regulation of cartilage development	0.0118478	Q9NS15/P43026/Q6ZTI6/O14904/P12644/Q92765/P58397/Q9UKP4
2	GO:0006757	ATP generation from ADP	0.013471	P36871/P60174/P06733/P00338/P08237/P09467/P13929/P04075/Q08043/P14618/P04406/P06744/P21695/P15259
2	GO:0007492	endoderm development	0.013471	Q99715/P08253/P20908/O43248/P12109/Q02388/Q13751/P05997/P12644/P07942/P08572/P12107/P11047
2	GO:0032331	negative regulation of chondrocyte differentiation	0.0149359	Q9NS15/P43026/Q6ZTI6/O14904/P12644/P58397/Q9UKP4
2	GO:0006091	generation of precursor metabolites and energy	0.0187307	P49821/P36871/Q15848/P60174/P06733/Q16798/P00338/P22413/P08237/Q13423/P24752/P55809/P11217/P10515/P12235/P09467/P05091/P13929/P04075/Q08043/O75323/Q9P2R7/P14618/P31040/P11177/P08559/Q99798/O75891/Q3SY69/O15460/P04406/Q06210/P22830/Q12797/P06744/P06493/P46926/P21695/P15259
2	GO:0003012	muscle system process	0.0197896	P51787/Q96A32/Q14353/P02585/P45378/P06733/P68133/Q96HC4/Q13203/P05976/P48788/P31415/P02708/P48549/O43293/P16615/Q14524/Q9H6F2/P04075/P12882/Q9NP98/P32418/P57103/Q08043/P54289/Q01484/O60939/O43603/O43497/Q12797/Q9NZQ9/P20020/P41595/O94875/O14958/P09493/P15259/P07951
2	GO:0006006	glucose metabolic process	0.0217098	P51787/P36871/Q15848/P60174/P06733/O75197/P22413/P26927/P08237/P10515/P09467/Q08043/P11177/P08559/Q15493/P40261/P04406/P06744/Q9BXJ4/P21695/P15259/O43826
2	GO:0048285	organelle fission	0.0217098	Q9BXW9/O43663/Q9BPX3/Q32P44/O60566/O00762/Q9NQW6/P50748/O95239/O75197/Q96SB3/O95347/Q15058/P11388/Q9UHC1/P07585/Q9H0H5/P42695/Q92791/Q14807/Q02224/O43293/P53350/Q12834/Q9BW19/P12644/Q02241/O43683/Q96DB5/Q9ULW0/P30305/P00540/Q96FF9/Q27J81/P49454/Q14674/Q8NDG6/Q86XI2/Q96R06/P51955/Q6IBW4/P33981
2	GO:0006790	sulfur compound metabolic process	0.0219119	B0YJ81/Q76EJ3/Q9ULC5/P22413/Q99707/P24752/Q03013/P07585/P22033/P21810/P10515/Q96RQ3/Q8TDX6/P51687/Q96EG1/Q16878/Q9P2R7/Q9NXB9/P11177/P08559/Q8NFL0/O95340/Q16775/Q4G176/Q9UKU0/P15309/Q9UL01/P30711/Q16842/Q63HQ2/Q6IMI4
2	GO:0005996	monosaccharide metabolic process	0.0219119	P51787/Q6Y288/P36871/Q15848/P60174/P06733/O75197/P22413/P26927/P08237/P10515/P09467/P04075/Q08043/P11177/P08559/Q15493/P40261/Q9Y2G5/Q92871/P04406/P06744/Q9Y231/Q9BXJ4/P21695/P15259/O43826
2	GO:0009132	nucleoside diphosphate metabolic process	0.0228481	P36871/P00568/Q9Y6K8/P60174/P06733/P00338/P08237/P09467/P13929/P04075/Q08043/P14618/P31350/P04406/P06744/P21695/Q9Y5L3/P15259
2	GO:0038063	collagen-activated tyrosine kinase receptor signaling pathway	0.0228481	P29400/Q16832/Q14031/P02452/P08572
2	GO:0000022	mitotic spindle elongation	0.0237364	O43663/O95239/Q9H0H5/Q02241
2	GO:0051873	killing by host of symbiont cells	0.0237364	P05089/P08311/Q99836/P04406
2	GO:0046395	carboxylic acid catabolic process	0.0245813	P16219/Q15848/O00519/P48728/A2RU49/P42126/Q9BQT8/P24752/P05089/O94925/Q96RQ3/P14920/Q86WU2/P43155/P45954/P30084/Q16878/O75891/Q3SY69/P32754/Q86YB7/P23786/Q4G176/P28330/P46926/Q9NVV5
2	GO:0030282	bone mineralization	0.0283298	Q9NS15/P78562/P05452/Q16832/P22413/Q6ZTI6/P35556/Q9BXN1/P32418/Q08043/Q8N2R0/P12644/P28300/P08123/P20020/Q99983
2	GO:0001706	endoderm formation	0.0283298	Q99715/P08253/P20908/P12109/Q02388/Q13751/P05997/P07942/P08572/P12107
2	GO:0072210	metanephric nephron development	0.02918	Q15848/P98161/Q99835/P07949/P12644/P57073/P55268/P16234
2	GO:0016054	organic acid catabolic process	0.0322826	P16219/Q15848/O00519/P48728/A2RU49/P42126/Q9BQT8/P24752/P05089/O94925/Q96RQ3/P14920/Q86WU2/P43155/P45954/P30084/Q16878/O75891/Q3SY69/P32754/Q86YB7/P23786/Q4G176/P28330/P46926/Q9NVV5
2	GO:0033866	nucleoside bisphosphate biosynthetic process	0.0329157	B0YJ81/Q9ULC5/P24752/P10515/Q9NXB9/P11177/P08559/O95340/Q96CD2/Q4G176/Q9UKU0
2	GO:0034030	ribonucleoside bisphosphate biosynthetic process	0.0329157	B0YJ81/Q9ULC5/P24752/P10515/Q9NXB9/P11177/P08559/O95340/Q96CD2/Q4G176/Q9UKU0
2	GO:0034033	purine nucleoside bisphosphate biosynthetic process	0.0329157	B0YJ81/Q9ULC5/P24752/P10515/Q9NXB9/P11177/P08559/O95340/Q96CD2/Q4G176/Q9UKU0
2	GO:0008272	sulfate transport	0.0329157	Q02978/Q9H0H5/O43511/Q9BZW2/Q9BXS9
2	GO:0071415	cellular response to purine-containing compound	0.0329157	Q15077/Q9H6F2/P32418/Q15413/O14958
2	GO:0007052	mitotic spindle organization	0.0349119	P81274/Q9P2H0/O43663/Q32P44/P98161/O95239/Q9H0H5/O43379/Q02224/P53350/Q12834/Q9BW19/Q02241/Q96DB5/Q9ULW0/P51955/P33981
2	GO:0044272	sulfur compound biosynthetic process	0.0365146	B0YJ81/Q76EJ3/Q9ULC5/Q99707/P24752/P10515/Q8TDX6/Q16878/Q9NXB9/P11177/P08559/Q8NFL0/O95340/Q16775/Q4G176/Q9UKU0/Q9UL01/Q16842
2	GO:0070296	sarcoplasmic reticulum calcium ion transport	0.0396594	P31415/P16615/Q9H6F2/P32418/A6NNS2/Q01484/O14958
2	GO:0007076	mitotic chromosome condensation	0.0400156	Q9BPX3/O95347/P42695/P53350/Q96FF9/Q6IBW4
2	GO:0071312	cellular response to alkaloid	0.0400156	P20248/P43003/Q96SB3/Q9H6F2/P32418/Q15413/O14958/P42574
2	GO:0031223	auditory behavior	0.0400156	P43003/Q9UHC6/Q9P2S2/Q9ULB1
2	GO:0051231	spindle elongation	0.0400156	O43663/O95239/Q9H0H5/Q02241
2	GO:0051255	spindle midzone assembly	0.0400156	O43663/O95239/Q9H0H5/Q02241
2	GO:1901993	regulation of meiotic cell cycle phase transition	0.0400156	P30305/P00540/P30304/P33981
2	GO:0045132	meiotic chromosome segregation	0.043877	Q9BXW9/O60566/O95347/P11388/Q9UHC1/Q92791/P53350/O43683/P00540/Q14674/Q6IBW4/P33981
2	GO:0006937	regulation of muscle contraction	0.043877	P51787/P02585/P45378/P06733/Q13203/P48788/P31415/O43293/P16615/Q14524/Q9H6F2/P32418/P57103/Q08043/Q01484/P20020/O14958/P09493
2	GO:0007416	synapse assembly	0.043877	Q8IZU9/Q96HC4/O14966/O00418/P17677/Q86WK6/Q9P2S2/Q9ULB1/P28472/Q8N0V4/P23468/O75487/P54753/Q9HBW1/P46821/Q8N0W4/P22303/O95631
2	GO:0035384	thioester biosynthetic process	0.043877	B0YJ81/Q9ULC5/P24752/P10515/Q9NXB9/P11177/P08559/Q4G176/Q9UKU0
2	GO:0071616	acyl-CoA biosynthetic process	0.043877	B0YJ81/Q9ULC5/P24752/P10515/Q9NXB9/P11177/P08559/Q4G176/Q9UKU0
2	GO:0007096	regulation of exit from mitosis	0.043877	O00762/Q9NQW6/P50748/Q96SB3/Q96FF9
2	GO:0010927	cellular component assembly involved in morphogenesis	0.043877	P45378/P68032/P68133/P35052/P31415/Q8NG31/Q9NP98/P20807/Q01484/O75112/Q9NZQ9/Q86UU1/P16234/Q9Y2J2/P09493
2	GO:0061337	cardiac conduction	0.043877	P51787/Q9UPR5/P48549/P16615/Q14524/P32418/P57103/P54289/Q01484/O60939/O43497/P20020/O14958
3	GO:0016482	cytosolic transport	4.33799e-05	Q9Y5X2/O60271/Q13286/Q96L93/Q9P2M4/Q96NW4/Q9Y4E1/Q96RL7/Q8IWU2/Q92546/Q15075/Q9Y2I7/Q8IWJ2/O95249/Q8NBN3/Q14203/Q86VS8
3	GO:0016197	endosomal transport	0.00154838	Q9Y5X2/Q9H269/O60271/Q96JG6/Q9HCE0/Q9P2M4/Q96NW4/Q9Y4E1/Q8IWU2/Q92546/Q15075/Q9Y2I7/Q8IWJ2/O95249/Q8NBN3/Q14203/Q99698
3	GO:0042147	retrograde transport, endosome to Golgi	0.00438721	Q9Y5X2/O60271/Q9P2M4/Q9Y4E1/Q92546/Q9Y2I7/Q8IWJ2/O95249/Q8NBN3/Q14203
4	GO:0002684	positive regulation of immune system process	6.7013e-09	Q70J99/O75995/Q96QH2/Q8IU85/Q8WXG1/P27918/P17927/P24723/P13612/Q96RU8/O95267/Q14213/Q9NUD5/P50281/Q14289/P40692/Q96QE3/Q9HC29/P07333/P11215/Q01974/P55085/P04233/P31146/O14788/P07996/P21583/P01031/Q8NFZ5/Q9NUQ9/O75159/Q4KMQ2/P01911/Q9P2E3/Q01650/P08631/P30530/Q8TCT6/P05771/P53667/P08575/P49279/P17947/P29275/P09871/P52333/Q6P3S1/P05107/Q9UKW4/Q04721/Q96C10/Q14469/P06681/Q49SQ1/P10721/P15153/Q6YI46/…
4	GO:0002252	immune effector process	6.7013e-09	P42768/Q70J99/O75995/Q96QH2/O15105/Q8WXG1/P26022/P27918/P17927/O95267/Q14289/P40692/Q96QE3/Q9HC29/P11274/P11215/P55085/P04233/P13796/P31146/Q5JSL3/P01031/Q07954/Q9NUQ9/O75159/P01911/Q01650/P08631/P53667/P08575/P49279/Q7Z5R6/P17947/P29275/P09871/P52333/Q6P3S1/P05107/Q9UKW4/Q04721/Q96C10/P06681/P10721/P15153/O00182/O95786/Q92608/Q13153/P55160/Q9H257/P01903/P20701
4	GO:0045321	leukocyte activation	1.99325e-07	P42768/Q70J99/O75995/Q96QH2/Q14330/P56524/O15105/P78310/Q8WXG1/P17927/Q13950/O00144/P13612/O95267/Q14213/P50281/Q14289/P40692/Q96QE3/Q9HC29/P08476/Q6UX01/P11274/P11215/Q9NSI8/P55085/P04233/P13796/P31146/Q5JSL3/Q9NR63/O14788/O43164/P07996/Q8TF40/Q15399/Q8NFZ5/Q9NUQ9/O75159/P01911/P30530/P05771/P08575/P49279/Q7Z5R6/P17947/P29275/P52333/P05107/Q9UKW4/Q04721/Q14469/P10721/P15153/O00182/Q9ULJ6/Q9BXL7/…
4	GO:0050776	regulation of immune response	1.99325e-07	P42768/Q70J99/O75995/Q96QH2/O15105/Q8WXG1/P27918/P17927/O60602/P24723/O95267/P53779/Q9NUD5/P40692/Q96QE3/Q9BYX4/Q9HC29/P11274/P11215/Q9NSI8/P55085/P04233/Q9UMW8/Q6IC98/O43164/O00115/Q5KU26/Q15399/P25774/P01031/Q8NFZ5/Q9NUQ9/O75159/P01911/Q13233/Q9P2E3/P08631/Q8TCT6/P05771/P53667/P08575/P49279/P17947/P29275/P09871/P52333/Q6P3S1/P05107/Q9UKW4/Q96C10/P06681/Q49SQ1/P10721/P15153/O00182/Q9BXL7/O95786/…
4	GO:0002703	regulation of leukocyte mediated immunity	1.99325e-07	P42768/Q70J99/O75995/Q96QH2/O15105/Q8WXG1/P17927/O95267/P40692/Q96QE3/Q9HC29/P11274/P11215/P55085/Q9NUQ9/P01911/P08575/P17947/P29275/P52333/Q6P3S1/P05107/P10721/P15153/O00182/O95786/P55160/P01903
4	GO:0002263	cell activation involved in immune response	2.46668e-07	Q70J99/Q96QH2/O15105/P17927/O95267/Q14289/P40692/Q96QE3/P11274/P11215/P55085/P04233/P13796/P31146/Q5JSL3/Q07954/O75159/P01911/P08575/P49279/Q7Z5R6/P17947/P29275/P52333/P05107/Q04721/P10721/P15153/O00182/Q92608/P55160/P01903/P20701
4	GO:0006954	inflammatory response	4.45347e-07	Q70J99/P56524/Q8IU85/P51679/P26022/O60602/Q04864/O95267/Q13075/Q9HC29/P11274/P07333/P11215/P30556/O43586/P55085/P35367/Q9UMW8/Q08334/Q9NR63/O14788/O43164/P07996/Q16853/Q6IQ20/Q15399/P01031/Q8NFZ5/Q07954/O75159/Q4KMQ2/P01911/P24530/P08631/P30530/P25116/P08575/P49279/Q8IWY4/P29275/Q16820/P04839/P05107/Q04721/Q13568/Q49SQ1/P10721/Q9NY15/Q86YC3/O00182/Q6P589/Q9H257/P20701/P21730/O43474/Q8NER1/Q14934/…
4	GO:0002366	leukocyte activation involved in immune response	4.82914e-07	Q70J99/Q96QH2/O15105/P17927/O95267/Q14289/P40692/Q96QE3/P11274/P11215/P55085/P04233/P13796/P31146/Q5JSL3/O75159/P01911/P08575/P49279/Q7Z5R6/P17947/P29275/P52333/P05107/Q04721/P10721/P15153/O00182/Q92608/P55160/P01903/P20701
4	GO:0030595	leukocyte chemotaxis	1.28661e-06	Q14330/Q8IU85/P78310/P56199/Q14289/Q9HC29/P07333/P55085/P04233/P35367/P31146/O14788/P07996/P01031/Q4KMQ2/P24530/P17947/P05107/Q9UKW4/P10721/P15153/O00182/P17948/P55160/P21730
4	GO:0002443	leukocyte mediated immunity	1.28661e-06	P42768/Q70J99/O75995/Q96QH2/O15105/Q8WXG1/P17927/O95267/P40692/Q96QE3/Q9HC29/P11274/P11215/P55085/P04233/P31146/P01031/Q9NUQ9/P01911/P08575/P17947/P29275/P09871/P52333/Q6P3S1/P05107/P06681/P10721/P15153/O00182/O95786/P55160/Q9H257/P01903
4	GO:0050900	leukocyte migration	1.46228e-06	Q14330/Q8IU85/P78310/P56199/P13612/P50281/Q14289/Q02742/Q9HC29/P11274/P07333/Q01974/P55085/P04233/P35367/P23229/P31146/O14788/P07996/P21583/P01031/Q4KMQ2/P24530/P08631/Q96Q27/P17947/P05107/Q9UKW4/P10721/P15153/O00182/P17948/P55160/P20701/P21730
4	GO:0046649	lymphocyte activation	2.17902e-06	P42768/Q70J99/O75995/Q14330/P56524/O15105/P78310/Q8WXG1/P17927/Q13950/O00144/P13612/O95267/Q14213/P50281/Q14289/P40692/Q96QE3/Q9HC29/P08476/Q6UX01/Q9NSI8/P55085/P04233/P13796/P31146/Q5JSL3/Q9NR63/O14788/Q8TF40/Q8NFZ5/Q9NUQ9/O75159/P01911/P30530/P05771/P08575/P49279/Q7Z5R6/P17947/P52333/Q9UKW4/Q04721/Q14469/P10721/P15153/O00182/Q9ULJ6/Q9BXL7/Q6P589/Q92608/P55160/P01903/P20701/Q96C12
4	GO:0060326	cell chemotaxis	3.15932e-06	Q14330/Q8IU85/P78310/P56199/P51679/Q14289/Q9HC29/P07333/P30556/P55085/P04233/P35367/P31146/O14788/Q5VV41/P07996/O76093/P01031/Q4KMQ2/P24530/P17947/P08581/P05107/Q9UKW4/P10721/P15153/O00182/P17948/P55160/P21730
4	GO:0098542	defense response to other organism	3.84461e-06	P42768/Q70J99/P20591/P20592/Q8WXG1/P26022/P27918/P17927/O60602/O60858/Q04864/O95267/Q9NUD5/Q13075/Q14289/Q9BYX4/Q9HC29/P53355/P07333/P11215/O43586/P55085/P04233/Q16719/Q9UMW8/P31146/P22897/Q08334/O43164/Q5KU26/Q13325/P01031/P19878/Q9P2E3/P08631/P30530/Q92974/P08575/P49279/P17947/P09871/P04839/P52333/Q04721/Q96C10/Q13568/P06681/P02787/Q9NY15/O00182/O60336/Q9HCE1/Q6P589/O95786/P17213/Q13153/Q13239/…
4	GO:0045087	innate immune response	3.84461e-06	P42768/Q70J99/P20591/P20592/Q8WXG1/P26022/P27918/P17927/O60602/O60858/Q04864/O95267/Q9NUD5/Q13075/Q14289/Q9BYX4/Q9HC29/P53355/P07333/P11215/O43586/P55085/P04233/Q16719/Q9UMW8/P31146/P22897/O43164/Q5KU26/Q13325/P01031/P19878/Q9P2E3/P08631/P30530/Q92974/P49279/P17947/P09871/P04839/P52333/Q96C10/Q13568/P06681/O00182/Q6P589/O95786/P17213/Q13153/Q13239/Q9H257
4	GO:0097529	myeloid leukocyte migration	4.53741e-06	Q8IU85/P78310/P56199/P50281/Q14289/Q9HC29/P07333/Q01974/P04233/P35367/O14788/P07996/P01031/Q4KMQ2/P24530/P17947/P05107/Q9UKW4/P10721/P15153/P17948/P55160/P21730
4	GO:0002697	regulation of immune effector process	4.59315e-06	P42768/Q70J99/O75995/Q96QH2/O15105/Q8WXG1/P17927/O95267/P40692/Q96QE3/Q9HC29/P11274/P11215/P55085/P04233/Q9NUQ9/O75159/P01911/Q01650/P08575/P17947/P29275/P52333/Q6P3S1/P05107/Q96C10/P10721/P15153/O00182/O95786/P55160/P01903
4	GO:0006909	phagocytosis	5.29851e-06	Q70J99/Q13636/Q8IU85/P26022/Q9HC29/P11274/P11215/P55085/P31146/Q5KU26/P07996/Q07954/P19878/Q4KMQ2/P08631/P30530/P53667/P08575/P49279/P08581/P05107/Q9UKW4/P06681/P15153/Q15080/Q92608/Q13153/P55160/P20701/P42331
4	GO:0002699	positive regulation of immune effector process	5.29851e-06	Q70J99/O75995/Q8WXG1/P17927/O95267/P40692/Q96QE3/Q9HC29/P11215/P55085/P04233/Q9NUQ9/O75159/P01911/Q01650/P08575/P17947/P29275/Q6P3S1/P05107/Q96C10/P10721/P15153/O00182/O95786/P01903
4	GO:0043299	leukocyte degranulation	8.73733e-06	Q70J99/Q96QH2/O95267/P11274/P11215/P55085/P31146/P08631/P17947/P29275/P05107/P10721/P15153/O00182/P55160
4	GO:0002521	leukocyte differentiation	1.24231e-05	Q96JM7/O75995/Q14330/Q8WWW8/P56524/O15105/Q8WXG1/P17927/Q13950/O00144/P13612/Q96RU8/O95267/P50281/Q14289/P17542/P08476/Q6UX01/P07333/Q01974/P55085/P04233/Q5JSL3/Q9NR63/O14788/Q8TF40/P21583/O75159/P01911/P30530/P08575/P17947/P52333/Q04721/P02787/P10721/Q6YI46/Q86YC3/O00182/Q9ULJ6/Q9BXL7/P51654/Q92608/P55160/P01903/Q96C12
4	GO:0009617	response to bacterium	1.28179e-05	O76082/P51679/P27918/O60602/Q96RU8/Q13075/P40692/P51674/Q9UHR4/Q9HC29/P11274/P04798/P55085/O94885/P22897/Q5KU26/Q13651/Q15399/Q8NFZ5/Q9NUQ9/P01911/Q9P2E3/P24530/Q7Z3E2/P08631/P30530/P25116/P49279/P17947/Q04721/Q96C10/Q5EBM0/Q13568/P06681/P02787/Q9NY15/O00182/O60336/P17213/P51654/Q9H257/P21730
4	GO:0050778	positive regulation of immune response	1.57063e-05	O75995/Q96QH2/Q8WXG1/P27918/P17927/P24723/O95267/Q9NUD5/P40692/Q96QE3/Q9HC29/P11215/P55085/P04233/P01031/Q9NUQ9/O75159/P01911/Q9P2E3/P08631/Q8TCT6/P05771/P53667/P08575/P49279/P17947/P29275/P09871/Q6P3S1/P05107/Q9UKW4/P06681/Q49SQ1/O00182/Q9BXL7/Q13153/P55160/Q9H257/P01903/P21730
4	GO:0002274	myeloid leukocyte activation	2.83555e-05	Q70J99/Q96QH2/O95267/P11274/P11215/P55085/P04233/O43164/P07996/Q15399/Q8NFZ5/P08575/P49279/P17947/P29275/P05107/Q04721/P10721/P15153/O00182/P17213/Q92608/P21730/Q8NER1
4	GO:0002285	lymphocyte activation involved in immune response	3.0894e-05	Q70J99/O15105/P17927/Q14289/P40692/Q96QE3/P55085/P04233/P13796/P31146/Q5JSL3/O75159/P01911/P08575/P49279/Q7Z5R6/P17947/P52333/Q04721/O00182/P55160/P01903/P20701
4	GO:0002694	regulation of leukocyte activation	3.0894e-05	Q70J99/O75995/Q96QH2/O15105/P17927/O95267/Q14213/P50281/P40692/Q96QE3/Q9HC29/P08476/P11274/P11215/Q9NSI8/P55085/P04233/P31146/Q9NR63/O14788/O43164/P07996/Q8NFZ5/Q9NUQ9/O75159/P01911/P30530/P08575/P17947/P29275/P52333/P05107/Q9UKW4/Q14469/P15153/O00182/Q9ULJ6/Q9BXL7/Q6P589/P17213/P55160/P01903
4	GO:0050867	positive regulation of cell activation	3.6772e-05	O75995/P17927/O95267/Q14213/P50281/P08567/P40692/Q96QE3/Q9HC29/P11215/P55085/P04233/P31146/O14788/P07996/Q8NFZ5/Q9NUQ9/O75159/P01911/P30530/P08575/P29275/P52333/P05107/Q9UKW4/Q14469/O00182/Q9ULJ6/Q9BXL7/P55160/P01903
4	GO:0007229	integrin-mediated signaling pathway	3.70298e-05	Q96QH2/P56199/P13612/P08567/Q14289/P11215/Q96AC1/Q9BSQ5/P23229/P18433/P08962/Q9UHI8/O14495/P08631/P05107/Q9UKW4/O15230/P20701/Q9Y5C1
4	GO:0002705	positive regulation of leukocyte mediated immunity	4.06089e-05	O75995/Q8WXG1/O95267/P40692/Q96QE3/Q9HC29/P11215/P55085/Q9NUQ9/P01911/P08575/P17947/Q6P3S1/P05107/P10721/O95786/P01903
4	GO:0002696	positive regulation of leukocyte activation	4.19902e-05	O75995/P17927/O95267/Q14213/P50281/P40692/Q96QE3/Q9HC29/P11215/P55085/P04233/P31146/O14788/P07996/Q8NFZ5/Q9NUQ9/O75159/P01911/P30530/P08575/P29275/P52333/P05107/Q9UKW4/Q14469/O00182/Q9ULJ6/Q9BXL7/P55160/P01903
4	GO:0042110	T cell activation	5.94343e-05	P42768/O75995/Q14330/O15105/P78310/Q8WXG1/P17927/Q13950/O95267/Q14213/Q9HC29/Q6UX01/P55085/P04233/P13796/P31146/Q9NR63/O14788/Q9NUQ9/O75159/P01911/P08575/P49279/Q7Z5R6/P17947/P52333/Q14469/P10721/P15153/O00182/Q9ULJ6/Q9BXL7/Q6P589/Q92608/P55160/P01903/P20701/Q96C12
4	GO:0032637	interleukin-8 production	6.50568e-05	O60602/Q9HC29/P55085/P04233/Q15399/P25116/Q6GQQ9/P08575/O00182/O60336/O95786/P17213/O43474
4	GO:0032677	regulation of interleukin-8 production	6.50568e-05	O60602/Q9HC29/P55085/P04233/Q15399/P25116/Q6GQQ9/P08575/O00182/O60336/O95786/P17213/O43474
4	GO:1902107	positive regulation of leukocyte differentiation	6.50568e-05	O75995/P17927/Q96RU8/O95267/P50281/Q01974/P04233/O14788/P21583/O75159/P01911/P30530/P08575/Q04721/Q6YI46/O00182/Q9ULJ6/P55160/P01903
4	GO:1903708	positive regulation of hemopoiesis	6.50568e-05	O75995/P17927/Q96RU8/O95267/P50281/Q01974/P04233/O14788/P21583/O75159/P01911/P30530/P08575/Q04721/Q6YI46/O00182/Q9ULJ6/P55160/P01903
4	GO:0050766	positive regulation of phagocytosis	6.9028e-05	Q13636/Q8IU85/P26022/Q9HC29/P11274/P55085/Q4KMQ2/P08575/P49279/P06681/Q92608/P55160
4	GO:0001816	cytokine production	0.000108412	O75995/Q14330/O15105/Q8WXG1/P17927/O60602/Q04864/O95267/Q14213/Q9NUD5/Q9BYX4/Q9HC29/P08476/P07333/P55085/P04233/P07996/Q15399/P01031/Q9NUQ9/O75159/P01911/Q01650/Q9Y2E6/P30530/Q92974/P25116/Q6GQQ9/P08575/P49279/P29275/P04839/P52333/Q6P3S1/Q96C10/Q13568/P10721/Q86YC3/O00182/O60336/Q9BXL7/O95786/P17213/P55160/Q9H257/P21730/O43474/Q14934/P27930
4	GO:0001817	regulation of cytokine production	0.000121279	O75995/Q14330/O15105/Q8WXG1/P17927/O60602/Q04864/O95267/Q14213/Q9NUD5/Q9BYX4/Q9HC29/P08476/P07333/P55085/P04233/P07996/Q15399/P01031/Q9NUQ9/O75159/P01911/Q01650/Q9Y2E6/P30530/Q92974/P25116/Q6GQQ9/P08575/P49279/P29275/P04839/P52333/Q6P3S1/Q96C10/Q13568/P10721/O00182/O60336/Q9BXL7/O95786/P17213/P55160/Q9H257/P21730/O43474/Q14934/P27930
4	GO:0050865	regulation of cell activation	0.000133314	Q70J99/O75995/Q96QH2/O15105/P17927/O95267/Q14213/P50281/P08567/P40692/Q96QE3/Q9HC29/P08476/P11274/P11215/Q9NSI8/P55085/P04233/P31146/Q9NR63/O14788/O43164/P07996/Q8NFZ5/Q9NUQ9/O75159/P01911/P30530/P08575/P17947/P29275/P52333/P05107/Q9UKW4/Q14469/P15153/O00182/Q9ULJ6/Q9BXL7/Q6P589/P17213/P55160/P01903
4	GO:0030098	lymphocyte differentiation	0.000134196	O75995/Q14330/P56524/O15105/Q8WXG1/P17927/Q13950/O00144/P13612/O95267/P50281/Q14289/P08476/Q6UX01/P04233/Q5JSL3/Q9NR63/Q8TF40/O75159/P01911/P30530/P08575/P17947/P52333/Q04721/P10721/O00182/Q9ULJ6/Q9BXL7/Q92608/P55160/P01903/Q96C12
4	GO:0002764	immune response-regulating signaling pathway	0.000163425	Q96QH2/Q8WXG1/P17927/O60602/P24723/P53779/Q9NUD5/Q9BYX4/Q9HC29/P55085/Q6IC98/O43164/Q5KU26/Q15399/P25774/Q8NFZ5/P01911/Q13233/P08631/Q8TCT6/P05771/P53667/P08575/Q6P3S1/Q9UKW4/Q96C10/Q49SQ1/P10721/Q9BXL7/O95786/Q13153/P55160/P21730/O14733
4	GO:0043300	regulation of leukocyte degranulation	0.000174373	Q70J99/Q96QH2/P11274/P11215/P55085/P17947/P29275/P05107/P15153/O00182/P55160
4	GO:0042113	B cell activation	0.000174373	O75995/P56524/P17927/O00144/P13612/O95267/P50281/Q14289/P40692/Q96QE3/Q9HC29/P08476/Q9NSI8/P04233/Q5JSL3/Q8TF40/Q8NFZ5/P05771/P08575/P17947/P52333/Q9UKW4/Q04721/P10721/Q9BXL7/P55160
4	GO:0002687	positive regulation of leukocyte migration	0.000174373	Q8IU85/P13612/P50281/Q14289/P07333/P55085/P04233/P07996/P21583/Q4KMQ2/P17947/P15153/O00182/P55160/P21730
4	GO:0043410	positive regulation of MAPK cascade	0.000202708	Q9P266/Q5GJ75/O15354/P56199/Q9UKE5/O95267/Q9UM73/Q13075/Q14289/O00463/Q9HC29/P07333/Q01974/Q96AC1/P55085/P04233/O94885/O14788/O43164/P07996/O76093/P21583/P01911/P25116/P08575/Q9H706/P17947/Q04721/P10721/O00182/O60336/P36897/P17948/P85298/Q92918/Q13153/Q9H257/P21730/O14733
4	GO:0002688	regulation of leukocyte chemotaxis	0.000208419	Q14330/Q8IU85/Q14289/Q9HC29/P07333/P55085/P04233/P07996/P01031/Q4KMQ2/P17947/P15153/O00182/P55160/P21730
4	GO:1903131	mononuclear cell differentiation	0.00020889	O75995/Q14330/P56524/O15105/Q8WXG1/P17927/Q13950/O00144/P13612/O95267/P50281/Q14289/P08476/Q6UX01/P07333/P55085/P04233/Q5JSL3/Q9NR63/Q8TF40/O75159/P01911/P30530/P08575/P17947/P52333/Q04721/P10721/O00182/Q9ULJ6/Q9BXL7/Q92608/P55160/P01903/Q96C12
4	GO:0002449	lymphocyte mediated immunity	0.00020964	P42768/Q70J99/O75995/O15105/Q8WXG1/P17927/O95267/P40692/Q96QE3/Q9HC29/P04233/P31146/P01031/Q9NUQ9/P01911/P08575/P09871/Q6P3S1/P06681/O00182/P55160/Q9H257/P01903
4	GO:0031532	actin cytoskeleton reorganization	0.000228361	P42684/P78310/Q9UKE5/O95136/P08567/Q14289/Q9H6X2/Q9UHR4/P07333/O15041/Q6F5E8/Q14247/P08631/Q96Q27/Q04721/P10721/Q13153/P52566/P21781
4	GO:0042330	taxis	0.00023352	Q14330/Q9NPR2/Q8IU85/Q8WZ75/P78310/P56199/P51679/Q14289/Q9HC29/P07333/P30556/O95025/P55085/O15041/P04233/P35367/P31146/O14788/Q5VV41/P07996/O76093/P01031/Q8NFZ4/Q9NUQ9/Q4KMQ2/P24530/Q12860/O00622/O75051/P17947/P08581/P05107/Q9UKW4/Q04721/O60282/P10721/P15153/P00749/O15230/O00182/P17948/Q92608/P55160/P21781/P21730
4	GO:0002822	regulation of adaptive immune response based on somatic recombination of immune receptors built from immunoglobulin superfamily domains	0.000247342	P42768/O75995/O15105/Q8WXG1/P17927/P40692/Q96QE3/Q9HC29/Q9NUQ9/O75159/P01911/P08575/P49279/P52333/Q6P3S1/P55160/Q9H257/P01903
4	GO:0002468	dendritic cell antigen processing and presentation	0.000276354	Q9HC29/P04233/P07996/P01911/P49279/P01903
4	GO:0032609	interferon-gamma production	0.000276354	O75995/P17927/O95267/Q14213/Q9HC29/P08476/P55085/Q9NUQ9/P01911/Q01650/P30530/P49279/O00182
4	GO:0032649	regulation of interferon-gamma production	0.000276354	O75995/P17927/O95267/Q14213/Q9HC29/P08476/P55085/Q9NUQ9/P01911/Q01650/P30530/P49279/O00182
4	GO:0071621	granulocyte chemotaxis	0.000276354	Q8IU85/P78310/P56199/Q9HC29/P07333/P04233/P35367/P07996/P05107/Q9UKW4/P15153/P55160/P21730
4	GO:0002819	regulation of adaptive immune response	0.000276354	P42768/O75995/O15105/Q8WXG1/P17927/P40692/Q96QE3/Q9HC29/Q9NSI8/Q9NUQ9/O75159/P01911/P08575/P49279/P52333/Q6P3S1/P55160/Q9H257/P01903
4	GO:0022409	positive regulation of cell-cell adhesion	0.000310229	O75995/O15105/P17927/P13612/O95267/Q14213/Q9HC29/P04233/P31146/O14788/Q9NUQ9/O75159/P01911/O14495/Q9H013/P08575/P52333/P05107/Q92729/Q14469/O00182/Q9ULJ6/Q9BXL7/P55160/P01903
4	GO:0002690	positive regulation of leukocyte chemotaxis	0.000360802	Q8IU85/Q14289/P07333/P55085/P04233/P07996/Q4KMQ2/P17947/P15153/O00182/P55160/P21730
4	GO:0051251	positive regulation of lymphocyte activation	0.000374357	O75995/P17927/O95267/Q14213/P50281/P40692/Q96QE3/Q9HC29/P04233/P31146/O14788/Q8NFZ5/Q9NUQ9/O75159/P01911/P30530/P08575/P52333/Q9UKW4/Q14469/O00182/Q9ULJ6/Q9BXL7/P55160/P01903
4	GO:0002460	adaptive immune response based on somatic recombination of immune receptors built from immunoglobulin superfamily domains	0.000374357	P42768/Q70J99/O75995/O15105/Q8WXG1/P17927/Q14213/P40692/Q96QE3/Q9HC29/P04233/P01031/Q9NUQ9/O75159/P01911/P08575/P49279/P09871/P52333/Q6P3S1/P06681/P55160/Q9H257/P01903
4	GO:0001910	regulation of leukocyte mediated cytotoxicity	0.000377419	O95267/P11215/P55085/Q9NUQ9/P01911/P08575/P17947/O00182/P55160/P01903
4	GO:0040017	positive regulation of locomotion	0.000379389	Q9P266/Q9NPR2/Q8IU85/P51679/P07942/Q9NRD9/P13612/P50281/Q14289/P07333/Q01974/Q96AC1/O95025/P55085/O15041/P04233/P23229/O94885/P31146/Q09328/Q6F5E8/P07996/O76093/P21583/Q4KMQ2/Q9UHI8/O14495/O00622/Q92974/P25116/P08575/P17947/P08581/P02787/P10721/P15153/P00749/O00182/P36897/P17948/Q13153/P55160/P21781/P21730/Q9Y5C1
4	GO:0006935	chemotaxis	0.000379389	Q14330/Q9NPR2/Q8IU85/Q8WZ75/P78310/P56199/P51679/Q14289/Q9HC29/P07333/P30556/O95025/P55085/O15041/P04233/P35367/P31146/O14788/Q5VV41/P07996/O76093/P01031/Q9NUQ9/Q4KMQ2/P24530/Q12860/O00622/O75051/P17947/P08581/P05107/Q9UKW4/Q04721/O60282/P10721/P15153/P00749/O15230/O00182/P17948/Q92608/P55160/P21781/P21730
4	GO:0032760	positive regulation of tumor necrosis factor production	0.000387252	O75995/O95267/Q9BYX4/Q9HC29/P07996/Q15399/Q92974/P08575/P04839/O00182/O95786/Q9H257/Q14934
4	GO:1903557	positive regulation of tumor necrosis factor superfamily cytokine production	0.000387252	O75995/O95267/Q9BYX4/Q9HC29/P07996/Q15399/Q92974/P08575/P04839/O00182/O95786/Q9H257/Q14934
4	GO:2000147	positive regulation of cell motility	0.000416993	Q9P266/Q9NPR2/Q8IU85/P07942/Q9NRD9/P13612/P50281/Q14289/P07333/Q01974/Q96AC1/O95025/P55085/O15041/P04233/P23229/O94885/P31146/Q09328/Q6F5E8/P07996/O76093/P21583/Q4KMQ2/Q9UHI8/O14495/O00622/Q92974/P25116/P08575/P17947/P08581/P02787/P10721/P15153/P00749/O00182/P36897/P17948/Q13153/P55160/P21781/P21730/Q9Y5C1
4	GO:0002444	myeloid leukocyte mediated immunity	0.000500637	Q70J99/Q96QH2/O95267/P11274/P11215/P55085/P17947/P29275/P05107/P10721/P15153/O00182/O95786/Q9H257
4	GO:0002250	adaptive immune response	0.00051408	P42768/Q70J99/O75995/O15105/Q8WXG1/P17927/Q14213/Q14289/P40692/Q96QE3/Q9HC29/Q9NSI8/P04233/P25774/P01031/Q9NUQ9/O75159/P01911/Q6GQQ9/P05771/P08575/P49279/P09871/P52333/Q6P3S1/P06681/P55160/Q9H257/P01903
4	GO:0002709	regulation of T cell mediated immunity	0.00051408	P42768/O75995/O15105/Q8WXG1/Q9HC29/Q9NUQ9/P01911/P08575/Q6P3S1/P55160/P01903
4	GO:0002886	regulation of myeloid leukocyte mediated immunity	0.00051408	Q70J99/Q96QH2/P11274/P11215/P55085/P17947/P29275/P05107/P15153/O00182/O95786
4	GO:1902105	regulation of leukocyte differentiation	0.000554693	O75995/O15105/P17927/Q96RU8/O95267/P50281/P17542/P08476/Q01974/P04233/Q9NR63/O14788/P21583/O75159/P01911/P30530/P08575/P52333/Q04721/Q6YI46/O00182/Q9ULJ6/Q9BXL7/P55160/P01903
4	GO:0002275	myeloid cell activation involved in immune response	0.000554693	Q70J99/Q96QH2/O95267/P11274/P11215/P55085/P17947/P29275/P05107/P10721/P15153/O00182/Q92608
4	GO:0070661	leukocyte proliferation	0.000602489	O75995/P17927/O95267/Q14213/Q96QE3/Q6UX01/P07333/P55085/P04233/P31146/O14788/P21583/P01911/P08575/P49279/P52333/Q9UKW4/Q14469/P10721/P15153/O00182/Q9BXL7/Q92608/P55160/Q96C12
4	GO:0051272	positive regulation of cellular component movement	0.000602489	Q9P266/Q9NPR2/Q8IU85/P07942/Q9NRD9/P13612/P50281/Q14289/P07333/Q01974/Q96AC1/O95025/P55085/O15041/P04233/P23229/O94885/P31146/Q09328/Q6F5E8/P07996/O76093/P21583/Q4KMQ2/Q9UHI8/O14495/O00622/Q92974/P25116/P08575/P17947/P08581/P02787/P10721/P15153/P00749/O00182/P36897/P17948/Q13153/P55160/P21781/P21730/Q9Y5C1
4	GO:0050920	regulation of chemotaxis	0.000612118	Q14330/Q9NPR2/Q8IU85/P51679/Q14289/Q9HC29/P07333/O95025/P55085/O15041/P04233/P07996/O76093/P01031/Q9NUQ9/Q4KMQ2/P17947/P08581/P15153/O00182/P55160/P21730
4	GO:0001819	positive regulation of cytokine production	0.000658148	O75995/Q8WXG1/O60602/O95267/Q14213/Q9NUD5/Q9BYX4/Q9HC29/P07333/P55085/P04233/P07996/Q15399/P01031/Q9NUQ9/Q01650/Q92974/P25116/P08575/P49279/P29275/P04839/Q6P3S1/Q96C10/Q13568/P10721/O00182/Q9BXL7/O95786/Q9H257/P21730/Q14934
4	GO:0048872	homeostasis of number of cells	0.000658148	Q96JM7/O43781/O75995/P51679/Q03167/P29374/P17542/P08476/P11274/Q02094/P01116/P04233/P31146/Q5JSL3/O00115/Q6IQ20/P21583/Q8N699/P30530/P25116/Q9BZE0/P17947/P52333/P10721/O00182/Q9BXL7/P55160/Q9H257
4	GO:0002706	regulation of lymphocyte mediated immunity	0.000795694	P42768/O75995/O15105/Q8WXG1/P17927/O95267/P40692/Q96QE3/Q9HC29/Q9NUQ9/P01911/P08575/Q6P3S1/O00182/P55160/P01903
4	GO:1903039	positive regulation of leukocyte cell-cell adhesion	0.000829434	O75995/P17927/P13612/O95267/Q14213/Q9HC29/P04233/P31146/O14788/Q9NUQ9/O75159/P01911/P08575/P52333/P05107/Q14469/O00182/Q9ULJ6/Q9BXL7/P55160/P01903
4	GO:0043313	regulation of neutrophil degranulation	0.00084649	Q96QH2/P11274/P11215/P17947/P05107
4	GO:0001912	positive regulation of leukocyte mediated cytotoxicity	0.000862967	O95267/P11215/P55085/Q9NUQ9/P01911/P08575/P17947/P01903
4	GO:0002286	T cell activation involved in immune response	0.000931223	O15105/P55085/P04233/P13796/O75159/P01911/P49279/Q7Z5R6/P52333/O00182/P55160/P01903/P20701
4	GO:0050870	positive regulation of T cell activation	0.000943497	O75995/P17927/O95267/Q14213/Q9HC29/P04233/P31146/O14788/Q9NUQ9/O75159/P01911/P08575/P52333/Q14469/O00182/Q9ULJ6/Q9BXL7/P55160/P01903
4	GO:0030335	positive regulation of cell migration	0.000996209	Q9P266/Q9NPR2/Q8IU85/P07942/P13612/P50281/Q14289/P07333/Q01974/Q96AC1/O95025/P55085/O15041/P04233/P23229/O94885/P31146/Q09328/Q6F5E8/P07996/O76093/P21583/Q4KMQ2/Q9UHI8/O14495/O00622/Q92974/P25116/P08575/P17947/P08581/P10721/P15153/P00749/O00182/P36897/P17948/Q13153/P55160/P21781/P21730/Q9Y5C1
4	GO:0002685	regulation of leukocyte migration	0.00105456	Q14330/Q8IU85/P13612/P50281/Q14289/Q9HC29/P11274/P07333/P55085/P04233/P07996/P21583/P01031/Q4KMQ2/P17947/P15153/O00182/P55160/P21730
4	GO:0001909	leukocyte mediated cytotoxicity	0.00106192	Q70J99/O95267/P11215/P55085/P31146/Q9NUQ9/P01911/P08575/P17947/O00182/P55160/P01903
4	GO:0002704	negative regulation of leukocyte mediated immunity	0.00113173	O15105/P17927/Q9HC29/P11274/P08575/P17947/P52333/O00182/P55160
4	GO:0031341	regulation of cell killing	0.00122584	O95267/P11215/P55085/Q9NUQ9/P01911/P08575/P17947/O00182/P55160/P01903
4	GO:0045055	regulated exocytosis	0.00122584	Q70J99/Q13636/Q96QH2/O95267/O95180/P08567/P32856/P11274/P11215/Q8NFT2/P55085/P31146/Q86UW7/P08631/P05771/Q9ULW5/P17947/P29275/P05107/P10721/P15153/O00182/P30532/P55160
4	GO:0050764	regulation of phagocytosis	0.0012725	Q13636/Q8IU85/P26022/Q9HC29/P11274/P55085/Q4KMQ2/P08631/P08575/P49279/P06681/Q92608/P55160
4	GO:0030183	B cell differentiation	0.00130103	P56524/P17927/O00144/P13612/P50281/Q14289/P08476/Q5JSL3/Q8TF40/P08575/P17947/P52333/Q04721/P10721/Q9BXL7/P55160
4	GO:0070374	positive regulation of ERK1 and ERK2 cascade	0.00130432	Q5GJ75/O95267/Q14289/Q9HC29/P07333/Q96AC1/P55085/P04233/O14788/O76093/P01911/P25116/P08575/Q9H706/Q04721/O00182/P85298/Q9H257/P21730/O14733
4	GO:0032640	tumor necrosis factor production	0.00143916	O75995/Q14330/O95267/Q9BYX4/Q9HC29/P07996/Q15399/P30530/Q92974/P08575/P04839/O00182/O95786/P17213/Q9H257/Q14934
4	GO:0032680	regulation of tumor necrosis factor production	0.00143916	O75995/Q14330/O95267/Q9BYX4/Q9HC29/P07996/Q15399/P30530/Q92974/P08575/P04839/O00182/O95786/P17213/Q9H257/Q14934
4	GO:0071706	tumor necrosis factor superfamily cytokine production	0.00143916	O75995/Q14330/O95267/Q9BYX4/Q9HC29/P07996/Q15399/P30530/Q92974/P08575/P04839/O00182/O95786/P17213/Q9H257/Q14934
4	GO:1903555	regulation of tumor necrosis factor superfamily cytokine production	0.00143916	O75995/Q14330/O95267/Q9BYX4/Q9HC29/P07996/Q15399/P30530/Q92974/P08575/P04839/O00182/O95786/P17213/Q9H257/Q14934
4	GO:0045217	cell-cell junction maintenance	0.00144223	P07333/Q96AC1/P55085/Q8NFZ4/P25116/Q96J84
4	GO:0031343	positive regulation of cell killing	0.00154938	O95267/P11215/P55085/Q9NUQ9/P01911/P08575/P17947/P01903
4	GO:0050921	positive regulation of chemotaxis	0.00163132	Q8IU85/P51679/Q14289/P07333/P55085/P04233/P07996/O76093/Q4KMQ2/P17947/P08581/P15153/O00182/P55160/P21730
4	GO:0030217	T cell differentiation	0.00194157	O75995/Q14330/O15105/Q8WXG1/P17927/Q13950/O95267/Q6UX01/P04233/Q9NR63/O75159/P01911/P08575/P17947/P52333/P10721/O00182/Q9ULJ6/Q9BXL7/Q92608/P55160/P01903/Q96C12
4	GO:0002456	T cell mediated immunity	0.00207194	P42768/O75995/O15105/Q8WXG1/Q9HC29/Q9NUQ9/P01911/P08575/Q6P3S1/P55160/P01903
4	GO:0045619	regulation of lymphocyte differentiation	0.00210901	O75995/O15105/P17927/O95267/P50281/P08476/P04233/Q9NR63/O75159/P01911/P30530/P08575/P52333/O00182/Q9ULJ6/Q9BXL7/P55160/P01903
4	GO:0070665	positive regulation of leukocyte proliferation	0.0021173	O75995/Q14213/Q96QE3/P07333/P04233/P31146/P21583/P08575/P52333/Q9UKW4/Q14469/O00182/Q9BXL7/P55160
4	GO:0072593	reactive oxygen species metabolic process	0.00219018	Q92626/Q9UEE5/Q9NRD9/P08294/Q14289/P11274/P04798/P11215/P30556/P28331/P55085/P07996/A1X283/P19878/Q7Z2X4/O00622/P00374/P04839/P05107/P15153/Q86YC3/Q15080
4	GO:0097530	granulocyte migration	0.00230164	Q8IU85/P78310/P56199/Q9HC29/P07333/P04233/P35367/P07996/P05107/Q9UKW4/P15153/P55160/P21730
4	GO:0007159	leukocyte cell-cell adhesion	0.00230164	O75995/O15105/P17927/P13612/O95267/Q14213/Q02742/Q9HC29/P04233/P31146/O14788/Q9NUQ9/O75159/P01911/P08575/P52333/P05107/Q14469/P15153/O00182/Q9ULJ6/Q9BXL7/Q6P589/P55160/P01903/P20701/O43474
4	GO:0042116	macrophage activation	0.00242987	P11215/P04233/O43164/P07996/Q15399/Q8NFZ5/P08575/P49279/P05107/P17213/P21730/Q8NER1
4	GO:0045621	positive regulation of lymphocyte differentiation	0.00267845	O75995/P17927/O95267/P50281/P04233/O75159/P01911/P30530/P08575/O00182/Q9ULJ6/P55160/P01903
4	GO:0051249	regulation of lymphocyte activation	0.00267845	O75995/O15105/P17927/O95267/Q14213/P50281/P40692/Q96QE3/Q9HC29/P08476/Q9NSI8/P04233/P31146/Q9NR63/O14788/Q8NFZ5/Q9NUQ9/O75159/P01911/P30530/P08575/P52333/Q9UKW4/Q14469/P15153/O00182/Q9ULJ6/Q9BXL7/Q6P589/P55160/P01903
4	GO:0042742	defense response to bacterium	0.00270458	P27918/O60602/Q13075/Q9HC29/P55085/Q5KU26/Q9P2E3/P49279/Q04721/P02787/Q9NY15/O60336/P17213/Q9H257/P21730
4	GO:1905517	macrophage migration	0.00270458	P50281/Q14289/P07333/Q01974/P07996/P01031/P24530/P21730
4	GO:0030593	neutrophil chemotaxis	0.00270458	Q8IU85/P78310/P56199/Q9HC29/P04233/P05107/Q9UKW4/P15153/P55160/P21730
4	GO:0006801	superoxide metabolic process	0.00285783	Q9NRD9/P08294/P11215/P55085/A1X283/P19878/P00374/P04839/P05107/Q86YC3/Q15080
4	GO:0032970	regulation of actin filament-based process	0.00305647	P42684/P42768/Q16658/Q3V6T2/Q13557/P08567/Q14289/Q9UHR4/P15924/P07333/Q96AC1/P55085/O15041/O14578/P31146/Q9H254/Q6F5E8/Q9UIK5/Q14247/Q8TE85/Q07954/Q9NUQ9/Q96NE9/P08631/Q96J84/P53667/P08581/Q04721/P15153/P36897/Q13153/P55160/P52566/Q9UHB6
4	GO:1902563	regulation of neutrophil activation	0.00320333	Q96QH2/P11274/P11215/P17947/P05107
4	GO:0002824	positive regulation of adaptive immune response based on somatic recombination of immune receptors built from immunoglobulin superfamily domains	0.00327974	O75995/Q8WXG1/P40692/Q96QE3/Q9HC29/Q9NUQ9/P01911/P08575/P49279/Q6P3S1/Q9H257/P01903
4	GO:1903706	regulation of hemopoiesis	0.00331097	O75995/O15105/P17927/Q96RU8/O95267/P50281/Q14289/P17542/P08476/Q01974/P04233/Q96T37/Q9NR63/O14788/P21583/O75159/P01911/P30530/P08575/P17947/P52333/Q04721/Q6YI46/O00182/Q9ULJ6/Q9BXL7/P55160/P01903
4	GO:0042098	T cell proliferation	0.00331097	O75995/P17927/O95267/Q14213/Q6UX01/P31146/P01911/P08575/P49279/P52333/Q14469/P15153/O00182/Q9BXL7/Q92608/P55160/Q96C12
4	GO:0002367	cytokine production involved in immune response	0.00331097	O75995/O15105/Q8WXG1/Q9HC29/P55085/P04233/Q01650/P52333/Q6P3S1/P10721/O95786
4	GO:0002718	regulation of cytokine production involved in immune response	0.00331097	O75995/O15105/Q8WXG1/Q9HC29/P55085/P04233/Q01650/P52333/Q6P3S1/P10721/O95786
4	GO:0002763	positive regulation of myeloid leukocyte differentiation	0.00341368	Q96RU8/Q01974/P04233/O14788/P21583/P01911/Q04721/Q6YI46
4	GO:0002720	positive regulation of cytokine production involved in immune response	0.00341368	O75995/Q8WXG1/Q9HC29/P55085/P04233/Q01650/Q6P3S1/P10721/O95786
4	GO:0030225	macrophage differentiation	0.00341368	Q96JM7/Q8WWW8/Q96RU8/P08476/P07333/Q01974/P01911/P17947/Q86YC3
4	GO:2000249	regulation of actin cytoskeleton reorganization	0.00341368	P42684/Q14289/Q9UHR4/P07333/O15041/Q6F5E8/P08631/Q04721/P52566
4	GO:0001906	cell killing	0.00365522	Q70J99/O95267/P11215/P55085/P31146/Q9NUQ9/P01911/P08575/P17947/O00182/P55160/P01903
4	GO:0045730	respiratory burst	0.00372049	Q8IU85/P11274/P19878/P08631/P49279/P04839/P15153
4	GO:1903037	regulation of leukocyte cell-cell adhesion	0.00405749	O75995/O15105/P17927/P13612/O95267/Q14213/Q9HC29/P04233/P31146/O14788/Q9NUQ9/O75159/P01911/P08575/P52333/P05107/Q14469/O00182/Q9ULJ6/Q9BXL7/Q6P589/P55160/P01903/O43474
4	GO:0043408	regulation of MAPK cascade	0.00408244	P23142/Q9P266/Q5GJ75/O15354/P56199/Q9UKE5/O95267/Q9UM73/Q13075/Q14289/O00463/Q9HC29/P07333/Q01974/Q96AC1/Q96PV0/P55085/P04233/Q96A59/O94885/O14788/O43164/O43566/P07996/O76093/P21583/P01911/O00622/P25116/P08575/Q9H706/O14830/P35625/P17947/Q04721/P10721/O00182/O60336/P36897/P17948/P85298/Q92918/Q13153/Q9H257/P21730/O14733
4	GO:0045785	positive regulation of cell adhesion	0.00411695	Q70J99/O75995/O15105/P17927/P13612/O95267/Q14213/Q14289/Q9HC29/Q96AC1/P04233/P31146/O14788/Q9NUQ9/O75159/P01911/O14495/Q9H013/O00622/P08575/Q7Z5R6/P52333/P05107/Q9UKW4/Q92729/Q14469/P27658/O00182/Q9ULJ6/Q9BXL7/P55160/P01903
4	GO:0032956	regulation of actin cytoskeleton organization	0.00437299	P42684/P42768/Q16658/Q3V6T2/P08567/Q14289/Q9UHR4/P07333/Q96AC1/P55085/O15041/O14578/P31146/Q9H254/Q6F5E8/Q9UIK5/Q14247/Q8TE85/Q07954/Q9NUQ9/P08631/Q96J84/P53667/P08581/Q04721/P15153/P36897/Q13153/P55160/P52566/Q9UHB6
4	GO:0019221	cytokine-mediated signaling pathway	0.00440902	Q86Z02/Q92626/P20591/P51679/Q9NRD9/Q14213/Q13075/Q14289/O00463/P07333/P55085/P04233/Q96T37/Q14626/Q9UMW8/Q08334/O14788/Q13651/Q8NFZ5/O75159/P08631/P30530/P08575/P17947/P52333/Q13568/P10721/P27930
4	GO:0002768	immune response-regulating cell surface receptor signaling pathway	0.00440902	Q96QH2/P17927/P24723/P53779/P01911/Q13233/P08631/Q8TCT6/P05771/P53667/P08575/Q6P3S1/Q9UKW4/Q49SQ1/P10721/Q9BXL7/Q13153/P55160/P21730/O14733
4	GO:0032755	positive regulation of interleukin-6 production	0.00440902	Q9BYX4/Q9HC29/P55085/P04233/Q15399/Q92974/P25116/P29275/O00182/O95786/Q9H257
4	GO:0050871	positive regulation of B cell activation	0.00440902	O75995/P50281/P40692/Q96QE3/Q9HC29/P04233/Q8NFZ5/P08575/Q9UKW4/Q9BXL7/P55160
4	GO:0030155	regulation of cell adhesion	0.00447698	P42684/P23142/Q70J99/O75995/O15105/P17927/P51817/Q15438/P13612/O95267/Q14213/P50281/Q14289/Q9HC29/Q96AC1/O15041/P04233/P31146/P18433/O14788/P07996/Q9NUQ9/O75159/P01911/O14495/Q9H013/O00622/O75051/P08575/Q7Z5R6/P17947/P52333/P05107/Q9UKW4/Q92729/Q14469/P27658/P15153/P00749/O15230/O00182/Q9ULJ6/Q9BXL7/Q6P589/P55160/P52566/P01903/O43474/Q10981
4	GO:0051056	regulation of small GTPase mediated signal transduction	0.00448024	P42684/Q14330/O43295/Q9P107/Q7Z6I6/Q5JSP0/A6NI28/Q15438/O95267/Q8WVZ9/Q86VZ1/P11274/Q96PV0/P01116/P55085/Q9H4E7/P21583/Q9NUQ9/O00398/Q92974/P25116/Q2M1Z3/P08581/Q9UKW4/Q04721/Q9BRR9/P85298/Q92608/P52566/P42331/A1L390
4	GO:0045580	regulation of T cell differentiation	0.00448024	O75995/O15105/P17927/O95267/P04233/Q9NR63/O75159/P01911/P08575/P52333/O00182/Q9ULJ6/Q9BXL7/P55160/P01903
4	GO:0060627	regulation of vesicle-mediated transport	0.0047169	P42684/Q9Y2K9/Q70J99/Q13636/Q96QH2/Q8IU85/P26022/O95180/Q9HC29/P11274/P11215/P55085/P31146/P08962/Q86UW7/Q07954/Q4KMQ2/Q9Y6Q2/P08631/P30530/Q6DN14/Q96PU5/P05771/P08575/P49279/O75110/Q9ULW5/P17947/P29275/P05107/P06681/P02787/Q9NZN1/P15153/O00182/P85298/P30532/P51654/Q92608/P55160
4	GO:1904894	positive regulation of receptor signaling pathway via STAT	0.00480736	Q14289/Q09328/Q08334/Q13651/P25116/Q14469/P10721
4	GO:0001818	negative regulation of cytokine production	0.00486461	Q14330/O15105/P17927/Q04864/Q9HC29/P08476/P55085/P07996/O75159/P01911/P30530/Q6GQQ9/P08575/P49279/P52333/Q96C10/O00182/O60336/P17213/P55160/O43474/P27930
4	GO:0002577	regulation of antigen processing and presentation	0.00497593	P42768/Q9HC29/P04233/P07996/P49279
4	GO:0032602	chemokine production	0.0051257	Q9HC29/P07333/P55085/P04233/P01031/O75159/P29275/O00182/Q9H257/O43474
4	GO:0032642	regulation of chemokine production	0.0051257	Q9HC29/P07333/P55085/P04233/P01031/O75159/P29275/O00182/Q9H257/O43474
4	GO:0042554	superoxide anion generation	0.0051257	Q9NRD9/P11215/P55085/A1X283/P19878/P04839/P05107/Q15080
4	GO:0071622	regulation of granulocyte chemotaxis	0.0051257	Q8IU85/Q9HC29/P07333/P04233/P07996/P15153/P55160/P21730
4	GO:0002821	positive regulation of adaptive immune response	0.00527776	O75995/Q8WXG1/P40692/Q96QE3/Q9HC29/Q9NUQ9/P01911/P08575/P49279/Q6P3S1/Q9H257/P01903
4	GO:0002357	defense response to tumor cell	0.00568902	P53355/Q6XE24/P17947/O43474
4	GO:0043301	negative regulation of leukocyte degranulation	0.00568902	P11274/P17947/O00182/P55160
4	GO:0032103	positive regulation of response to external stimulus	0.00572796	Q8IU85/P51679/O95267/Q9NUD5/Q14289/Q9HC29/P07333/P30556/P55085/P04233/O94885/O14788/P07996/O76093/Q6IQ20/Q4KMQ2/Q9P2E3/P08631/P17947/P29275/P08581/Q96C10/P15153/O00182/Q13153/P55160/Q9H257/P21730
4	GO:0022617	extracellular matrix disassembly	0.00585157	Q16658/P50281/Q99542/P13796/Q6F5E8/A1X283/P25774/Q07954/P03956
4	GO:0038093	Fc receptor signaling pathway	0.00585157	P53779/Q13233/P08631/P53667/P08575/Q9UKW4/P10721/Q13153/O14733
4	GO:0002700	regulation of production of molecular mediator of immune response	0.00601919	O75995/O15105/Q8WXG1/P17927/P40692/Q96QE3/Q9HC29/P55085/P04233/Q01650/P08575/P52333/Q6P3S1/P10721/O95786
4	GO:0032757	positive regulation of interleukin-8 production	0.0063709	O60602/Q9HC29/P55085/P04233/Q15399/P25116/O00182/O95786
4	GO:0043406	positive regulation of MAP kinase activity	0.00641743	O95267/Q14289/Q9HC29/Q01974/O94885/O14788/P07996/O76093/P21583/P08575/P10721/P17948/Q13153/O14733
4	GO:0050864	regulation of B cell activation	0.00641743	O75995/P17927/P50281/P40692/Q96QE3/Q9HC29/P08476/Q9NSI8/P04233/Q8NFZ5/P08575/Q9UKW4/Q9BXL7/P55160
4	GO:0002708	positive regulation of lymphocyte mediated immunity	0.00656114	O75995/Q8WXG1/O95267/P40692/Q96QE3/Q9HC29/Q9NUQ9/P01911/P08575/Q6P3S1/P01903
4	GO:0002253	activation of immune response	0.00656114	Q96QH2/P27918/P17927/P24723/Q9NUD5/Q9HC29/P01031/P01911/Q9P2E3/P08631/Q8TCT6/P05771/P53667/P08575/P09871/Q6P3S1/Q9UKW4/P06681/Q49SQ1/Q9BXL7/Q13153/P55160/P21730
4	GO:0050863	regulation of T cell activation	0.00656114	O75995/O15105/P17927/O95267/Q14213/Q9HC29/P04233/P31146/Q9NR63/O14788/Q9NUQ9/O75159/P01911/P08575/P52333/Q14469/P15153/O00182/Q9ULJ6/Q9BXL7/Q6P589/P55160/P01903
4	GO:0001999	renal response to blood flow involved in circulatory renin-angiotensin regulation of systemic arterial blood pressure	0.00656114	P55085/P24530/P25116
4	GO:0002001	renin secretion into blood stream	0.00656114	P55085/P24530/P25116
4	GO:2000361	regulation of prostaglandin-E synthase activity	0.00656114	Q9HC29/P11215/P05107
4	GO:2000363	positive regulation of prostaglandin-E synthase activity	0.00656114	Q9HC29/P11215/P05107
4	GO:0002702	positive regulation of production of molecular mediator of immune response	0.00656114	O75995/Q8WXG1/P40692/Q96QE3/Q9HC29/P55085/P04233/Q01650/P08575/Q6P3S1/P10721/O95786
4	GO:0032635	interleukin-6 production	0.0069077	Q9BYX4/Q9HC29/P55085/P04233/Q15399/O75159/Q92974/P25116/P29275/O00182/O95786/P17213/P55160/Q9H257
4	GO:0032675	regulation of interleukin-6 production	0.0069077	Q9BYX4/Q9HC29/P55085/P04233/Q15399/O75159/Q92974/P25116/P29275/O00182/O95786/P17213/P55160/Q9H257
4	GO:0043312	neutrophil degranulation	0.0072934	Q96QH2/P11274/P11215/P17947/P05107
4	GO:0060394	negative regulation of pathway-restricted SMAD protein phosphorylation	0.0072934	O15105/O15165/Q969W9/Q07954/Q9H3E2
4	GO:0045582	positive regulation of T cell differentiation	0.0072934	O75995/P17927/O95267/P04233/O75159/P01911/P08575/O00182/Q9ULJ6/P55160/P01903
4	GO:0050671	positive regulation of lymphocyte proliferation	0.0073825	O75995/Q14213/Q96QE3/P04233/P31146/P08575/P52333/Q9UKW4/Q14469/O00182/Q9BXL7/P55160
4	GO:0032722	positive regulation of chemokine production	0.0073825	Q9HC29/P07333/P55085/P04233/P01031/P29275/O00182/Q9H257
4	GO:0032729	positive regulation of interferon-gamma production	0.0073825	O75995/O95267/Q14213/P55085/Q9NUQ9/Q01650/P49279/O00182
4	GO:0002446	neutrophil mediated immunity	0.00739793	Q96QH2/P11274/P11215/P55085/P17947/P05107/Q9H257
4	GO:0002440	production of molecular mediator of immune response	0.00745827	O75995/O15105/Q8WXG1/P17927/P40692/Q96QE3/Q9HC29/P55085/P04233/P01911/Q01650/P08575/P52333/Q6P3S1/P10721/O95786/P01903
4	GO:0046651	lymphocyte proliferation	0.00746031	O75995/P17927/O95267/Q14213/Q96QE3/Q6UX01/P04233/P31146/P01911/P08575/P49279/P52333/Q9UKW4/Q14469/P15153/O00182/Q9BXL7/Q92608/P55160/Q96C12
4	GO:0050777	negative regulation of immune response	0.0076377	O15105/P17927/Q9HC29/P11274/Q9NSI8/Q9UMW8/O75159/P01911/P08631/P08575/P17947/P52333/Q96C10/O00182/P55160
4	GO:0043372	positive regulation of CD4-positive, alpha-beta T cell differentiation	0.00821373	O75995/O75159/P01911/O00182/P55160/P01903
4	GO:0048246	macrophage chemotaxis	0.00821373	Q14289/P07333/P07996/P01031/P24530/P21730
4	GO:0032946	positive regulation of mononuclear cell proliferation	0.00821373	O75995/Q14213/Q96QE3/P04233/P31146/P08575/P52333/Q9UKW4/Q14469/O00182/Q9BXL7/P55160
4	GO:0002695	negative regulation of leukocyte activation	0.00832834	O15105/P17927/P08476/P11274/Q9NSI8/P04233/O75159/P01911/P30530/P08575/P17947/P52333/O00182/Q6P589/P17213/P55160
4	GO:0070372	regulation of ERK1 and ERK2 cascade	0.00856409	P23142/Q5GJ75/O95267/Q14289/Q9HC29/P07333/Q96AC1/P55085/P04233/O14788/O43566/O76093/P01911/O00622/P25116/P08575/Q9H706/P35625/Q04721/O00182/P85298/Q9H257/P21730/O14733
4	GO:0043370	regulation of CD4-positive, alpha-beta T cell differentiation	0.00891115	O75995/O15105/O75159/P01911/P52333/O00182/P55160/P01903
4	GO:0018108	peptidyl-tyrosine phosphorylation	0.00891115	P42684/Q86Z02/O43781/Q13627/Q12805/Q9UM73/Q14289/Q9HC29/P11274/P07333/Q01974/Q9NSI8/P04233/P21583/O75159/Q12860/Q9HCC9/P08631/P30530/Q92974/P08575/P08581/P52333/P05107/Q14469/P10721/P17948/P21781/O14733
4	GO:0002820	negative regulation of adaptive immune response	0.00927313	O15105/P17927/Q9HC29/Q9NSI8/P08575/P52333/P55160
4	GO:0030890	positive regulation of B cell proliferation	0.00927313	O75995/Q96QE3/P04233/P08575/Q9UKW4/Q9BXL7/P55160
4	GO:0032943	mononuclear cell proliferation	0.00927313	O75995/P17927/O95267/Q14213/Q96QE3/Q6UX01/P04233/P31146/P01911/P08575/P49279/P52333/Q9UKW4/Q14469/P15153/O00182/Q9BXL7/Q92608/P55160/Q96C12
4	GO:0002604	regulation of dendritic cell antigen processing and presentation	0.0100231	Q9HC29/P04233/P07996/P49279
4	GO:0003223	ventricular compact myocardium morphogenesis	0.0100231	Q03167/P15924/P98164/P36897
4	GO:1904892	regulation of receptor signaling pathway via STAT	0.0103298	Q14289/P26927/Q09328/Q08334/Q13651/P25116/P08575/P52333/Q14469/P10721
4	GO:0046330	positive regulation of JNK cascade	0.0103629	Q9UKE5/O95267/Q13075/Q14289/O00463/Q9HC29/P55085/O14788/O43164/O60336/Q9H257/O14733
4	GO:0006887	exocytosis	0.0103629	Q9Y2K9/Q70J99/Q13636/Q96QH2/O95267/O95180/P08567/P32856/P11274/P11215/Q8NFT2/P55085/P31146/Q86UW7/P08631/P05771/O75110/Q9ULW5/P17947/P29275/P05107/P10721/Q9NZN1/P15153/Q8TAG9/O00182/P30532/Q13153/P55160
4	GO:0018212	peptidyl-tyrosine modification	0.0103629	P42684/Q86Z02/O43781/Q13627/Q12805/Q9UM73/Q14289/Q9HC29/P11274/P07333/Q01974/Q9NSI8/P04233/P21583/O75159/Q12860/Q9HCC9/P08631/P30530/Q92974/P08575/P08581/P52333/P05107/Q14469/P10721/P17948/P21781/O14733
4	GO:0001914	regulation of T cell mediated cytotoxicity	0.0103629	Q9NUQ9/P01911/P08575/P55160/P01903
4	GO:0046629	gamma-delta T cell activation	0.0103629	Q14330/P78310/Q9HC29/P08575/P55160
4	GO:0007254	JNK cascade	0.0115976	Q9UKE5/Q96RU8/O95267/P53779/Q13075/Q14289/O00463/Q9HC29/Q01974/P55085/Q96A59/O14788/O43164/P29275/O60336/Q92918/Q9H257/O14733
4	GO:0017157	regulation of exocytosis	0.0116176	Q9Y2K9/Q70J99/Q96QH2/O95180/P11274/P11215/P55085/Q86UW7/P05771/O75110/Q9ULW5/P17947/P29275/P05107/Q9NZN1/P15153/O00182/P30532/P55160
4	GO:0045639	positive regulation of myeloid cell differentiation	0.0119186	Q96RU8/P17542/P08476/Q01974/P04233/O14788/P21583/P01911/Q04721/Q6YI46/P55160
4	GO:0060191	regulation of lipase activity	0.0119186	P42684/P29122/P30556/Q07954/O00622/P10721/P17948/P16435/Q00722/P21730/Q9Y5C1
4	GO:0030099	myeloid cell differentiation	0.0119186	Q96JM7/O43781/Q8WWW8/P51817/Q03167/Q96RU8/P29374/Q96PM9/Q14289/P17542/P08476/Q02094/P07333/Q01974/P55085/P04233/Q96T37/O14788/O00115/P21583/P01911/P17947/P52333/Q04721/P02787/P10721/Q6YI46/Q86YC3/P51654/P55160
4	GO:0070371	ERK1 and ERK2 cascade	0.0124522	P23142/Q5GJ75/O95267/Q14289/Q9HC29/P07333/Q96AC1/P55085/P04233/O14788/O43566/O76093/P01911/O00622/P25116/P08575/Q9H706/P35625/Q04721/P02787/O00182/P85298/Q9H257/P21730/O14733
4	GO:0006911	phagocytosis, engulfment	0.0126114	Q13636/P11215/P55085/P07996/Q4KMQ2/P05107/P15153/P55160/P42331
4	GO:0042102	positive regulation of T cell proliferation	0.0126114	O75995/Q14213/P31146/P08575/P52333/Q14469/O00182/Q9BXL7/P55160
4	GO:0002573	myeloid leukocyte differentiation	0.0134554	Q96JM7/Q8WWW8/Q96RU8/P17542/P08476/P07333/Q01974/P55085/P04233/O14788/P21583/P01911/P17947/Q04721/P02787/P10721/Q6YI46/Q86YC3/P51654
4	GO:0002698	negative regulation of immune effector process	0.0134633	O15105/P17927/Q9HC29/P11274/O75159/P08575/P17947/P52333/O00182/P55160
4	GO:1990266	neutrophil migration	0.0134633	Q8IU85/P78310/P56199/Q9HC29/P04233/P05107/Q9UKW4/P15153/P55160/P21730
4	GO:0002347	response to tumor cell	0.0139123	P53355/P01911/Q6XE24/P17947/Q04721/O43474
4	GO:0032689	negative regulation of interferon-gamma production	0.0139123	P17927/Q9HC29/P08476/P01911/P30530/O00182
4	GO:0046427	positive regulation of receptor signaling pathway via JAK-STAT	0.0139123	Q14289/Q08334/Q13651/P25116/Q14469/P10721
4	GO:0051482	positive regulation of cytosolic calcium ion concentration involved in phospholipase C-activating G protein-coupled signaling pathway	0.0139123	Q14330/Q86VZ1/P30556/P55085/O00398/P25116
4	GO:0002711	positive regulation of T cell mediated immunity	0.0140269	O75995/Q8WXG1/Q9NUQ9/P01911/P08575/Q6P3S1/P01903
4	GO:0071902	positive regulation of protein serine/threonine kinase activity	0.0141535	O95267/Q14289/Q9HC29/P07333/Q01974/Q96AC1/Q8N7R7/O94885/O14788/P07996/O76093/P21583/P08575/Q14012/P10721/Q8NDZ4/P17948/Q13153/O14733
4	GO:0006959	humoral immune response	0.0142645	P27918/P17927/Q14213/Q9HC29/P01031/P01911/P08575/P49279/P09871/Q04721/P06681/P02787
4	GO:0002283	neutrophil activation involved in immune response	0.0145335	Q96QH2/P11274/P11215/P17947/P05107
4	GO:0002888	positive regulation of myeloid leukocyte mediated immunity	0.0145335	P11215/P55085/P17947/P05107/O95786
4	GO:0002237	response to molecule of bacterial origin	0.0151698	Q96RU8/Q9HC29/P11274/P04798/O94885/P22897/Q13651/Q15399/Q8NFZ5/Q9NUQ9/P24530/P08631/P30530/P25116/P49279/P17947/Q5EBM0/Q13568/P06681/O00182/P17213/Q9H257/P21730
4	GO:0051403	stress-activated MAPK cascade	0.0159534	Q9UKE5/Q96RU8/O95267/P53779/Q13075/Q14289/O00463/Q9HC29/Q01974/Q9BSQ5/P55085/Q96A59/O94885/O14788/O43164/P17947/P29275/O00182/O60336/Q92918/Q9H257/O14733
4	GO:0042060	wound healing	0.0163265	P23142/P42768/Q86XP1/P00488/Q9NRD9/P00750/P08567/P15924/Q92817/Q96AC1/P55085/P05160/Q6F5E8/Q9UIK5/P07996/Q8TE85/Q96PD2/Q4KMQ2/O14495/P30530/O00622/P25116/Q96EU7/P49279/Q8IWY4/Q9UKW4/Q04721/P00749/P36897/Q13153/P12259/Q9Y6T7
4	GO:0007135	meiosis II	0.0163265	O43502/Q5FBB7/Q562F6/Q96GX5
4	GO:0032494	response to peptidoglycan	0.0163265	Q9HC29/Q13568/Q9H257/P21730
4	GO:0061983	meiosis II cell cycle process	0.0163265	O43502/Q5FBB7/Q562F6/Q96GX5
4	GO:0070663	regulation of leukocyte proliferation	0.0163265	O75995/P17927/Q14213/Q96QE3/P07333/P04233/P31146/P21583/P01911/P08575/P52333/Q9UKW4/Q14469/P15153/O00182/Q9BXL7/P55160
4	GO:0032874	positive regulation of stress-activated MAPK cascade	0.0176369	Q9UKE5/O95267/Q13075/Q14289/O00463/Q9HC29/P55085/O94885/O14788/O43164/P17947/O60336/Q9H257/O14733
4	GO:0090022	regulation of neutrophil chemotaxis	0.0176369	Q8IU85/Q9HC29/P04233/P15153/P55160/P21730
4	GO:2000516	positive regulation of CD4-positive, alpha-beta T cell activation	0.0176369	O75995/O75159/P01911/O00182/P55160/P01903
4	GO:0002430	complement receptor mediated signaling pathway	0.0176911	P17927/Q49SQ1/P21730
4	GO:0009698	phenylpropanoid metabolic process	0.0176911	Q16696/P04798/P11509
4	GO:0009804	coumarin metabolic process	0.0176911	Q16696/P04798/P11509
4	GO:0015691	cadmium ion transport	0.0176911	Q9Y6M5/P49279/Q15043
4	GO:0032829	regulation of CD4-positive, CD25-positive, alpha-beta regulatory T cell differentiation	0.0176911	P01911/O00182/P01903
4	GO:0032831	positive regulation of CD4-positive, CD25-positive, alpha-beta regulatory T cell differentiation	0.0176911	P01911/O00182/P01903
4	GO:0070574	cadmium ion transmembrane transport	0.0176911	Q9Y6M5/P49279/Q15043
4	GO:0071578	zinc ion import across plasma membrane	0.0176911	Q9Y6M5/Q13433/Q15043
4	GO:0046631	alpha-beta T cell activation	0.0188404	O75995/Q14330/O15105/Q8WXG1/Q14213/O75159/P01911/P08575/P52333/O00182/Q92608/P55160/P01903/Q96C12
4	GO:0046425	regulation of receptor signaling pathway via JAK-STAT	0.0188404	Q14289/P26927/Q08334/Q13651/P25116/P08575/P52333/Q14469/P10721
4	GO:0043367	CD4-positive, alpha-beta T cell differentiation	0.0190433	O75995/O15105/Q8WXG1/O75159/P01911/P52333/O00182/P55160/P01903/Q96C12
4	GO:0071624	positive regulation of granulocyte chemotaxis	0.0194363	Q8IU85/P04233/P15153/P55160/P21730
4	GO:0090023	positive regulation of neutrophil chemotaxis	0.0194363	Q8IU85/P04233/P15153/P55160/P21730
4	GO:0043552	positive regulation of phosphatidylinositol 3-kinase activity	0.0201194	Q5GJ75/Q14289/Q9HC29/Q99490/Q9UKW4/P10721/P17948
4	GO:0070304	positive regulation of stress-activated protein kinase signaling cascade	0.0205002	Q9UKE5/O95267/Q13075/Q14289/O00463/Q9HC29/P55085/O94885/O14788/O43164/P17947/O60336/Q9H257/O14733
4	GO:0007200	phospholipase C-activating G protein-coupled receptor signaling pathway	0.0205184	Q14330/Q86VZ1/P30556/P55085/P35367/O00398/P24530/P25116/Q49SQ1/Q00722/P21730
4	GO:0048514	blood vessel morphogenesis	0.0212966	Q9P266/Q86Z02/Q8WZ75/O15105/P51817/Q03167/P50281/Q14289/P17542/P30556/Q99542/Q9BSQ5/O15041/Q96T37/O94885/Q9NS00/P07996/O76093/P01031/Q07954/Q9UHI8/Q9Y2J4/O00622/Q8IUK5/P05771/P98164/P17947/P04839/Q9UKW4/Q04721/Q14469/P36383/P27658/O94760/P35442/Q9NY15/P36897/Q9ULJ6/P17948/P21730/Q9Y5C1/O43474/Q14934
4	GO:0031589	cell-substrate adhesion	0.0212966	P23142/Q70J99/P56199/A6NDV4/P07942/P51817/P13612/P50281/Q14289/Q9H6X2/P11274/P11215/Q96AC1/O15041/P23229/P31146/Q9UIK5/P18433/Q14247/P07996/P08962/P30530/O00622/P05107/P27658/P15153/P00749/O15230/P20701/Q9Y5C1
4	GO:0010324	membrane invagination	0.0212966	Q13636/Q0JRZ9/P11215/P55085/P07996/Q4KMQ2/P05107/P15153/P55160/P42331
4	GO:0022407	regulation of cell-cell adhesion	0.0212966	O75995/O15105/P17927/P13612/O95267/Q14213/Q9HC29/P04233/P31146/O14788/Q9NUQ9/O75159/P01911/O14495/Q9H013/P08575/P17947/P52333/P05107/Q92729/Q14469/O00182/Q9ULJ6/Q9BXL7/Q6P589/P55160/P01903/O43474
4	GO:0042119	neutrophil activation	0.0212966	Q96QH2/P11274/P11215/P55085/P17947/P05107
4	GO:0045920	negative regulation of exocytosis	0.0212966	P11274/O75110/P17947/Q9NZN1/O00182/P55160
4	GO:1905521	regulation of macrophage migration	0.0212966	P50281/Q14289/P07333/P07996/P01031/P21730
4	GO:0031098	stress-activated protein kinase signaling cascade	0.02175	Q9UKE5/Q96RU8/O95267/P53779/Q13075/Q14289/O00463/Q9HC29/Q01974/Q9BSQ5/P55085/Q96A59/O94885/O14788/O43164/P17947/P29275/O00182/O60336/Q92918/Q9H257/O14733
4	GO:0016064	immunoglobulin mediated immune response	0.023092	P17927/P40692/Q96QE3/Q9HC29/P04233/P01031/P01911/P08575/P09871/P06681/Q9H257/P01903
4	GO:0019724	B cell mediated immunity	0.023092	P17927/P40692/Q96QE3/Q9HC29/P04233/P01031/P01911/P08575/P09871/P06681/Q9H257/P01903
4	GO:0001916	positive regulation of T cell mediated cytotoxicity	0.0243783	Q9NUQ9/P01911/P08575/P01903
4	GO:0002830	positive regulation of type 2 immune response	0.0243783	Q8WXG1/Q9HC29/P04233/Q6P3S1
4	GO:0070493	thrombin-activated receptor signaling pathway	0.0243783	P08567/P55085/P25116/P08581
4	GO:0001913	T cell mediated cytotoxicity	0.0256036	Q9NUQ9/P01911/P08575/P55160/P01903
4	GO:0010758	regulation of macrophage chemotaxis	0.0256036	Q14289/P07333/P07996/P01031/P21730
4	GO:0034134	toll-like receptor 2 signaling pathway	0.0256036	Q9HC29/P55085/O43164/Q15399/Q8NFZ5
4	GO:0071800	podosome assembly	0.0256036	Q16658/P13796/A1X283/P08631/Q96Q27
4	GO:1903305	regulation of regulated secretory pathway	0.0260981	Q70J99/Q96QH2/O95180/P11274/P11215/P55085/P05771/P17947/P29275/P05107/P15153/O00182/P30532/P55160
4	GO:0002823	negative regulation of adaptive immune response based on somatic recombination of immune receptors built from immunoglobulin superfamily domains	0.026567	O15105/P17927/Q9HC29/P08575/P52333/P55160
4	GO:0048729	tissue morphogenesis	0.0268958	O15105/P51817/Q03167/P50281/P17542/Q02742/P15924/P08476/P07333/Q96QV1/Q01974/Q96AC1/Q9BSQ5/P01116/O15041/Q96T37/O60902/Q8TAX0/Q6F5E8/Q9UIK5/O15078/Q8TE85/Q9Y5Y6/Q9H116/O00622/Q96Q27/P98164/P08581/Q04721/Q14469/Q4G0X9/O94788/O15230/P36897/Q9C091/Q969G9/Q9Y4D1/P51654/Q13153/P21781/Q96C12/O43474/Q14934
4	GO:2000514	regulation of CD4-positive, alpha-beta T cell activation	0.0268958	O75995/O15105/O75159/P01911/P52333/O00182/P55160/P01903
4	GO:0009611	response to wounding	0.0280191	P23142/P42768/Q86XP1/P00488/Q9NRD9/P00750/P08567/P15924/P04798/Q92817/Q96AC1/P55085/P05160/Q6F5E8/Q9UIK5/P07996/Q8TE85/Q96PD2/Q4KMQ2/O14495/P30530/O00622/P25116/Q96EU7/P00374/P49279/Q8IWY4/Q9UKW4/Q04721/P00749/P36897/Q13153/P10586/P21781/P12259/O43474/Q9Y6T7
4	GO:0062208	positive regulation of pattern recognition receptor signaling pathway	0.0282567	Q8WXG1/O60602/Q9NUD5/P55085/O43164/Q15399/Q96C10
4	GO:0007292	female gamete generation	0.0282567	P26022/Q14432/P00750/Q14289/P40692/P08476/Q99542/O43502/O14777/Q9Y2W6/Q9UHI8/Q8IZT6/Q96GX5/Q9ULJ6
4	GO:0010517	regulation of phospholipase activity	0.0318575	P42684/P30556/Q07954/O00622/P10721/P17948/Q00722/P21730/Q9Y5C1
4	GO:0060389	pathway-restricted SMAD protein phosphorylation	0.0318575	O15105/O15165/Q03167/P08476/Q969W9/Q93062/Q07954/Q9H3E2/P36897
4	GO:0002707	negative regulation of lymphocyte mediated immunity	0.03305	O15105/P17927/Q9HC29/P08575/O00182/P55160
4	GO:0019934	cGMP-mediated signaling	0.03305	Q14432/Q14289/P07996/Q02108/P24530/P29275
4	GO:0050866	negative regulation of cell activation	0.0333628	O15105/P17927/P08476/P11274/Q9NSI8/P04233/O75159/P01911/P30530/P08575/P17947/P52333/O00182/Q6P589/P17213/P55160
4	GO:0002504	antigen processing and presentation of peptide or polysaccharide antigen via MHC class II	0.0333628	P04233/P07996/P25774/P01911/P01903
4	GO:0034331	cell junction maintenance	0.0333628	P07333/Q96AC1/Q96PV0/P55085/Q8NFZ4/P25116/Q96J84
4	GO:0090218	positive regulation of lipid kinase activity	0.0333628	Q5GJ75/Q14289/Q9HC29/Q99490/Q9UKW4/P10721/P17948
4	GO:0050670	regulation of lymphocyte proliferation	0.0333628	O75995/P17927/Q14213/Q96QE3/P04233/P31146/P01911/P08575/P52333/Q9UKW4/Q14469/P15153/O00182/Q9BXL7/P55160
4	GO:0002683	negative regulation of immune system process	0.0333628	Q14330/O15105/P17927/Q96RU8/Q9HC29/P08476/P11274/Q9NSI8/P04233/Q9UMW8/P07996/P21583/P01031/O75159/P01911/P08631/P30530/P08575/P17947/P52333/Q96C10/O00182/Q6P589/P17213/P55160
4	GO:0051493	regulation of cytoskeleton organization	0.0333628	P42684/P42768/Q16658/Q13627/Q3V6T2/Q7Z7A1/P08567/Q14289/Q9UHR4/O00444/P07333/Q96AC1/P36405/P55085/O15041/O14578/P31146/Q9H254/Q86UT8/Q6F5E8/Q9UIK5/Q14247/Q8WWK9/Q8TE85/Q07954/Q9NUQ9/P08631/Q92974/Q96J84/P53667/P08581/Q04721/P15153/P36897/Q13153/P55160/P52566/Q9UHB6
4	GO:0002371	dendritic cell cytokine production	0.0333628	Q9HC29/P52333/P10721/O95786
4	GO:0002710	negative regulation of T cell mediated immunity	0.0333628	O15105/Q9HC29/P08575/P55160
4	GO:0002730	regulation of dendritic cell cytokine production	0.0333628	Q9HC29/P52333/P10721/O95786
4	GO:0016045	detection of bacterium	0.0333628	Q13075/Q9HC29/Q15399/P01911
4	GO:0019883	antigen processing and presentation of endogenous antigen	0.0333628	Q9NP78/P04233/P01911/P01903
4	GO:0034135	regulation of toll-like receptor 2 signaling pathway	0.0333628	Q9HC29/P55085/O43164/Q15399
4	GO:0060099	regulation of phagocytosis, engulfment	0.0333628	Q13636/P55085/Q4KMQ2/P55160
4	GO:0060100	positive regulation of phagocytosis, engulfment	0.0333628	Q13636/P55085/Q4KMQ2/P55160
4	GO:1905048	regulation of metallopeptidase activity	0.0333628	Q9H6X2/Q07954/P35625/P16035
4	GO:1905153	regulation of membrane invagination	0.0333628	Q13636/P55085/Q4KMQ2/P55160
4	GO:1905155	positive regulation of membrane invagination	0.0333628	Q13636/P55085/Q4KMQ2/P55160
4	GO:0002291	T cell activation via T cell receptor contact with antigen bound to MHC molecule on antigen presenting cell	0.0333628	Q7Z5R6/O00182/P20701
4	GO:0002579	positive regulation of antigen processing and presentation	0.0333628	Q9HC29/P04233/P49279
4	GO:0002606	positive regulation of dendritic cell antigen processing and presentation	0.0333628	Q9HC29/P04233/P49279
4	GO:0002887	negative regulation of myeloid leukocyte mediated immunity	0.0333628	P11274/P17947/O00182
4	GO:0034137	positive regulation of toll-like receptor 2 signaling pathway	0.0333628	P55085/O43164/Q15399
4	GO:0046598	positive regulation of viral entry into host cell	0.0333628	P04233/P01911/O00182
4	GO:0075294	positive regulation by symbiont of entry into host	0.0333628	P04233/P01911/O00182
4	GO:1905049	negative regulation of metallopeptidase activity	0.0333628	Q07954/P35625/P16035
4	GO:0099024	plasma membrane invagination	0.033404	Q13636/P11215/P55085/P07996/Q4KMQ2/P05107/P15153/P55160/P42331
4	GO:0033674	positive regulation of kinase activity	0.0335902	Q5GJ75/Q3V6T2/O95267/Q9UM73/Q14289/P17542/Q9HC29/P07333/Q01974/Q96AC1/Q8N7R7/P04233/O94885/O14788/P07996/O76093/P21583/P01911/Q99490/P30530/O00622/P08575/P49279/Q14012/P08581/Q9UKW4/P10721/Q8NDZ4/P17948/Q13153/P55160/O14733
4	GO:0003018	vascular process in circulatory system	0.0338961	O94956/P56199/O76082/Q14432/P31645/A6NI28/P36021/P08294/P11274/P30556/Q96AC1/P55085/P35367/Q02108/Q07954/P24530/Q01650/P25116/P98164/P29275/O94760/Q14542
4	GO:0061515	myeloid cell development	0.0353478	Q96JM7/P29374/Q96PM9/P17542/Q02094/O14788/Q04721/P10721/Q86YC3/P55160
4	GO:0032944	regulation of mononuclear cell proliferation	0.0367811	O75995/P17927/Q14213/Q96QE3/P04233/P31146/P01911/P08575/P52333/Q9UKW4/Q14469/P15153/O00182/Q9BXL7/P55160
4	GO:0001822	kidney development	0.0368991	Q68DC2/O15105/P51817/Q7Z7A1/Q02742/P30556/P36405/Q9H694/Q8TAX0/Q9NR63/Q9NS00/O15078/Q9UHI8/P24530/Q9H116/Q9BZE0/P98164/Q04721/Q14469/O94788/O15230/P36897/Q9C091/P51654/P15121
4	GO:0032613	interleukin-10 production	0.0368991	O75995/Q9HC29/P55085/P01911/P52333/O00182
4	GO:0032653	regulation of interleukin-10 production	0.0368991	O75995/Q9HC29/P55085/P01911/P52333/O00182
4	GO:0036230	granulocyte activation	0.0368991	Q96QH2/P11274/P11215/P55085/P17947/P05107
4	GO:0043405	regulation of MAP kinase activity	0.0368991	Q96RU8/O95267/Q14289/Q9HC29/Q01974/O94885/O14788/O43566/P07996/O76093/P21583/P08575/O14830/P10721/P17948/Q13153/O14733
4	GO:1902905	positive regulation of supramolecular fiber organization	0.0368991	P42768/Q3V6T2/P08567/Q14289/Q9UHR4/Q96AC1/P36405/P55085/Q6F5E8/Q14247/P08631/Q96J84/P53667/P08581/P36897/Q13153/P55160
4	GO:0046579	positive regulation of Ras protein signal transduction	0.0372907	Q14330/O95267/Q86VZ1/P01116/P55085/P21583/O00398/P25116/Q04721
4	GO:0042129	regulation of T cell proliferation	0.0375785	O75995/P17927/Q14213/P31146/P01911/P08575/P52333/Q14469/P15153/O00182/Q9BXL7/P55160
4	GO:0046635	positive regulation of alpha-beta T cell activation	0.0381732	O75995/Q14213/O75159/P01911/P08575/O00182/P55160/P01903
4	GO:1902624	positive regulation of neutrophil migration	0.0398042	Q8IU85/P04233/P15153/P55160/P21730
4	GO:0097696	receptor signaling pathway via STAT	0.041442	Q14289/P07333/P26927/Q09328/Q08334/Q13651/O75159/P25116/P08575/P52333/Q14469/P10721
4	GO:0031334	positive regulation of protein-containing complex assembly	0.0424015	Q16658/P08567/Q14289/P17542/Q9UHR4/Q96AC1/P36405/P13796/Q6F5E8/Q14247/Q8TF40/P08631/Q96J84/P08581/Q13153/P55160/P03956
4	GO:0046632	alpha-beta T cell differentiation	0.0430782	O75995/Q14330/O15105/Q8WXG1/O75159/P01911/P52333/O00182/P55160/P01903/Q96C12
4	GO:0110053	regulation of actin filament organization	0.0444545	P42768/Q3V6T2/P08567/Q14289/Q9UHR4/Q96AC1/P55085/O14578/P31146/Q9H254/Q6F5E8/Q9UIK5/Q14247/Q9NUQ9/P08631/Q96J84/P53667/P08581/P36897/Q13153/P55160/Q9UHB6
4	GO:0002455	humoral immune response mediated by circulating immunoglobulin	0.0446521	P17927/Q9HC29/P01031/P08575/P09871/P06681
4	GO:1902622	regulation of neutrophil migration	0.0446521	Q8IU85/Q9HC29/P04233/P15153/P55160/P21730
5	GO:0140053	mitochondrial gene expression	4.34738e-09	P43897/Q9H3H1/Q9UGM6/Q07021/Q6PI48/Q9Y2Z2/Q5T160/Q9Y606/Q9H0R6/P34897/Q9UGC7/Q96RP9/Q9NWS8/Q99551/O95900/Q13686/Q9NX20/Q8IYB8/Q9NP81/Q96I51/Q969S9/O75570
5	GO:0032543	mitochondrial translation	3.30849e-08	P43897/Q9UGM6/Q07021/Q6PI48/Q5T160/Q9H0R6/P34897/Q9UGC7/Q96RP9/Q9NWS8/O95900/Q13686/Q9NX20/Q9NP81/Q96I51/Q969S9/O75570
5	GO:0006457	protein folding	3.98428e-05	P25686/Q9UHD1/Q9HCN8/P07900/O43447/P31689/P11142/Q92598/P48643/Q13952/O75344/P11021/P30405/Q9UNP9/Q99832/Q96EY1/O14657/Q9NZJ4/Q8TAA5/P61758/P10809/P25685/Q9H3Z4
5	GO:0006520	cellular amino acid metabolic process	0.00112195	Q9UGM6/Q6PI48/Q96C36/Q5T160/Q9H0R6/Q96IR7/P34897/Q96H78/P35520/P54687/Q96GW9/P26639/P32929/P12694/P56192/Q13825/O94925/Q93088/Q9NP81/P51649/Q16773/Q9UJS0/Q8N5Z0/P17174/Q7L3T8/P11926/P18848/Q6YP21
5	GO:0007005	mitochondrion organization	0.00439578	Q9BSF4/Q92692/P07900/Q16635/Q15070/Q9Y584/Q9Y4W6/O75880/P0DP25/Q8N8Q8/Q9UPV9/Q7L4E1/P19634/O75306/O43819/O75153/P30405/Q8IYB8/Q9UG56/Q8WV93/O96008/Q9Y6H3/Q96I51/P51530/Q96EY1/P02786/Q8TAA5/Q14249/Q9UQ90/P10809/O94929/Q86TW2/O60296/Q9NVI7
5	GO:0061077	chaperone-mediated protein folding	0.00516146	P25686/Q9UHD1/Q9HCN8/P11142/Q92598/P48643/P11021/Q99832/O14657/P25685/Q9H3Z4
5	GO:0006412	translation	0.00516146	P43897/Q8N543/Q9UGM6/Q07021/Q6PI48/Q5T160/Q569H4/Q15717/Q9H0R6/Q12904/Q9BZE1/P34897/Q9BQI3/Q9UGC7/Q06945/Q96RP9/Q8N442/P55010/Q9NWS8/O95900/Q9HBH1/Q96GW9/P26639/P56192/Q13686/Q9BTV6/Q96PU8/Q9NX20/Q9UL18/Q9NP81/Q15056/Q8NDF8/O76050/Q96I51/Q7L3T8/Q969S9/Q15633/P18848/O75570/Q9Y6E2/Q9UIV1
5	GO:0042026	protein refolding	0.00557784	P25686/P07900/P31689/P11142/P11021/P10809
5	GO:0070129	regulation of mitochondrial translation	0.0077918	P43897/Q07021/P34897/Q9NWS8/O95900/Q13686/Q96I51
5	GO:0043043	peptide biosynthetic process	0.0103289	P43897/Q8N543/Q9UGM6/Q07021/Q6PI48/Q5T160/Q569H4/Q15717/Q9H0R6/Q12904/Q9BZE1/P34897/Q9BQI3/Q9UGC7/Q06945/Q96RP9/Q8N442/P55010/Q9NWS8/O95900/Q9HBH1/Q96GW9/P26639/P56192/Q13686/Q9BTV6/Q96PU8/Q9NX20/Q9UL18/Q9NP81/Q15056/Q8NDF8/O76050/Q96I51/Q7L3T8/Q969S9/Q15633/P18848/O75570/Q9Y6E2/Q9UIV1
5	GO:0007006	mitochondrial membrane organization	0.0112556	Q9BSF4/P07900/Q16635/Q15070/Q9Y584/Q9Y4W6/P0DP25/Q8N8Q8/P19634/P30405/Q96I51/Q9UQ90/Q86TW2
5	GO:0062125	regulation of mitochondrial gene expression	0.0118899	P43897/Q07021/P34897/Q9NWS8/O95900/Q13686/Q96I51
5	GO:0061061	muscle structure development	0.0123986	Q96MF2/Q8NB12/Q96F81/Q86TC9/P55075/Q16635/Q53GL0/Q15911/Q15910/Q9Y4W6/Q8IZQ8/Q15327/P50461/Q6ZSG1/Q15124/Q86TU7/P32929/Q15772/P78563/P11230/Q9HBV1/Q9NPI5/Q14118/P19634/Q8NF91/Q96PU8/P20807/Q8NDY3/O76050/Q9HDC5/O00499/O75083/Q15633/Q9HBU9/Q13683/P35716/P21860/Q15759/O95461/P54296/Q5BKX8
5	GO:0043039	tRNA aminoacylation	0.0164897	Q9UGM6/Q6PI48/Q5T160/Q9H0R6/Q96GW9/P26639/P56192/Q9NP81/Q7L3T8
5	GO:0043038	amino acid activation	0.0189477	Q9UGM6/Q6PI48/Q5T160/Q9H0R6/Q96GW9/P26639/P56192/Q9NP81/Q7L3T8
5	GO:0045070	positive regulation of viral genome replication	0.022135	O43447/Q9P035/P78563/O75344/Q9UNP9/Q15633/Q9UIV1
5	GO:0070126	mitochondrial translational termination	0.022135	Q9UGC7/Q969S9/O75570
5	GO:0090151	establishment of protein localization to mitochondrial membrane	0.022135	Q9BSF4/P07900/Q15070/Q9Y584/P0DP25/Q8N8Q8
5	GO:0006458	'de novo' protein folding	0.0247801	Q9HCN8/P11142/Q92598/P11021/O14657/P10809/P25685
5	GO:0072655	establishment of protein localization to mitochondrion	0.0455632	Q9BSF4/P07900/Q15070/Q9Y584/P0DP25/P31689/Q8N8Q8/P19367/O96008/Q8TAA5/P10809/O94929
5	GO:0006418	tRNA aminoacylation for protein translation	0.0455632	Q9UGM6/Q6PI48/Q5T160/Q96GW9/P26639/P56192/Q9NP81/Q7L3T8
5	GO:0051085	chaperone cofactor-dependent protein refolding	0.0455632	Q9HCN8/P11142/Q92598/P11021/O14657/P25685
5	GO:0033617	mitochondrial cytochrome c oxidase assembly	0.0455632	Q15070/O75880/Q8N8Q8/O43819
6	GO:0042254	ribosome biogenesis	2.83412e-34	Q9NPD3/O76021/O75691/Q9H089/Q969X6/Q9P275/Q9NZM5/Q15024/Q9Y3T9/Q8IY81/Q9NQ55/Q13823/P42285/Q9H0S4/P46087/Q8N8A6/P60484/Q9UNX4/Q9BSC4/Q96D46/O00567/O75818/Q9H9Y2/Q9BVI4/Q6PI26/Q9H583/Q9BZE4/Q9ULW3/Q969S3/Q9NWT1/Q9GZR2/Q9Y2L1/Q7Z2Z2/Q9H6R4/Q99848/Q5SY16/Q9H0A0/Q8TDD1/Q01780/Q9H5U6/Q9BY44/P06748/Q96P11/Q14690/Q15061/O43709/Q8NEJ9/Q9NVN8/Q9NVP1/Q13206/Q9NVU7/Q14684/Q9Y5J1/Q9NWK9/Q9BVJ6/Q96GQ7/Q9NVX2/…
6	GO:0022613	ribonucleoprotein complex biogenesis	5.70944e-32	Q9NPD3/O76021/O75691/Q9H089/Q969X6/Q9P275/Q9NZM5/Q15024/Q9Y3T9/Q8IY81/Q9NQ55/Q13823/P42285/Q9Y3F4/Q9H0S4/P46087/Q8N8A6/P60484/Q9UNX4/Q9BSC4/Q96D46/O00567/O75818/Q9H9Y2/Q9BVI4/Q6PI26/Q9H583/Q9BZE4/Q9ULW3/Q969S3/Q9NWT1/Q9GZR2/Q9Y2L1/Q7Z2Z2/Q9H6R4/Q99848/Q9HCS7/Q5SY16/Q9H0A0/Q9UMS4/Q8TDD1/Q01780/Q9H5U6/Q9BY44/P06748/Q96P11/O14744/Q14690/Q15061/O43709/O75533/Q8NEJ9/Q9NVN8/Q9NVP1/Q13206/B5ME19/Q9NVU7/…
6	GO:0006364	rRNA processing	1.03854e-29	Q9NPD3/O76021/O75691/Q969X6/Q9P275/Q9NZM5/Q15024/Q8IY81/Q9NQ55/P42285/Q9H0S4/P46087/Q8N8A6/Q9UNX4/Q9BSC4/O00567/O75818/Q9H9Y2/Q9BVI4/Q6PI26/Q9H583/Q9BZE4/Q9ULW3/Q9GZR2/Q9Y2L1/Q9H6R4/Q99848/Q5SY16/Q9H0A0/Q8TDD1/Q01780/Q9H5U6/Q96P11/Q14690/Q15061/O43709/Q8NEJ9/Q9NVP1/Q13206/Q14684/Q9Y5J1/Q9NWK9/Q9BVJ6/Q96GQ7/Q13868/O95707/O43414/Q9Y6V7/Q96B26/Q9NY93/Q9H8H0/Q9NQZ2/Q9BXY0/Q14137/Q8IWA0/O60287/Q9NV31/…
6	GO:0016072	rRNA metabolic process	1.28139e-27	Q9NPD3/O76021/O75691/Q969X6/Q9P275/Q9NZM5/Q15024/Q8IY81/Q9NQ55/P42285/Q9H0S4/P46087/Q8N8A6/Q9UNX4/Q9BSC4/O00567/O75818/Q9H9Y2/Q9BVI4/Q6PI26/Q9H583/Q9BZE4/Q9ULW3/Q9GZR2/Q9Y2L1/Q9H6R4/Q99848/Q5SY16/Q9H0A0/Q9GZS1/Q8TDD1/Q01780/Q9H5U6/Q96P11/Q14690/Q15061/O43709/Q8NEJ9/Q9NVP1/Q13206/Q14684/Q9Y5J1/Q9NWK9/Q9BVJ6/Q96GQ7/Q13868/O95707/O43414/Q9Y6V7/Q96B26/Q9NY93/Q9H8H0/Q9NQZ2/Q9BXY0/P04637/Q14137/Q8IWA0/…
6	GO:0034470	ncRNA processing	1.44484e-25	Q9NPD3/Q9H6E5/O76021/O75691/Q969X6/Q9P275/Q9NZM5/Q15024/Q8IY81/Q96BT7/Q8TBZ6/Q9NQ55/P42285/Q9H0S4/P46087/Q8N8A6/Q9UNX4/Q9BSC4/Q9UBP6/Q9H974/O95163/O00567/O75818/Q9H9Y2/Q9BVI4/Q6PI26/Q9H583/Q9BZE4/Q2VPK5/Q9ULW3/Q6IPR3/Q9GZR2/Q9Y2L1/Q5T6V5/Q9H6R4/Q99848/Q5SY16/Q9H0A0/Q8TDD1/Q01780/Q9H5U6/Q96P11/Q14690/Q15061/Q96IZ6/O43709/Q8NEJ9/Q9NVP1/Q13206/Q14684/Q9Y5J1/Q9NWK9/Q9BVJ6/Q96GQ7/Q13868/O95707/O43414/…
6	GO:0034660	ncRNA metabolic process	6.84694e-24	Q9NPD3/Q9H6E5/O76021/O75691/Q8N1G4/Q969X6/Q9P275/Q9NZM5/Q15024/Q9P2J5/Q8IY81/Q96BT7/Q8TBZ6/Q9NQ55/P42285/Q9H0S4/P46087/Q9HAV4/Q8N8A6/Q9UNX4/Q9BSC4/Q9UBP6/Q9H974/O95163/P23381/O00567/O75818/Q9H9Y2/Q9BVI4/Q6PI26/Q9H583/Q9BZE4/Q2VPK5/Q9ULW3/Q6IPR3/Q9GZR2/Q9Y2L1/Q5T6V5/Q9H6R4/Q99848/Q5SY16/Q9H0A0/Q9GZS1/Q8TDD1/Q01780/Q9H5U6/Q96P11/Q14690/Q15061/Q96IZ6/O43709/Q8NEJ9/P54136/Q9NVP1/P26640/Q13206/Q14684/…
6	GO:0010498	proteasomal protein catabolic process	4.63926e-11	Q13438/Q99436/P61289/P60900/Q92990/Q9Y263/Q13616/Q96HY6/O00487/P43686/Q9NZM5/P45974/P62333/P46379/Q92575/Q04323/P25789/P54727/P54578/O94822/Q8TAT6/P68543/Q99460/Q8IWV8/P28074/Q5T447/P13716/P28066/Q15008/Q6ICB0/P27824/Q9UMS4/P25788/O60907/Q13200/P17980/P51665/P62191/O15033/Q7L5D6/P55036/Q92530/P48556/P25786/O75150/P28070/Q9BYM8/P49721/Q96IV0/Q9ULT8/P51572/Q9UNZ2/P28072/P55072/Q92890/Q9H1I8/P35998/…
6	GO:0000460	maturation of 5.8S rRNA	1.61125e-10	Q9NPD3/O75691/Q15024/Q8IY81/P42285/O75818/Q9H9Y2/Q9ULW3/Q5SY16/Q01780/Q13868/O43414/Q96B26/Q9BXY0/Q14137/O60287
6	GO:0042273	ribosomal large subunit biogenesis	3.78556e-10	O76021/Q9NZM5/Q9Y3T9/Q8IY81/Q9NQ55/P46087/Q9H9Y2/Q9BZE4/Q969S3/Q9NWT1/Q99848/Q5SY16/P06748/Q9NVP1/Q9NVU7/Q9NWK9/Q9NVX2/Q9BXY0/Q14137/O60287
6	GO:0006511	ubiquitin-dependent protein catabolic process	6.07446e-09	Q13438/Q92990/Q9Y263/Q13616/Q96HY6/O00487/O00231/P43686/Q9P275/Q9NZM5/P45974/P62333/P22314/P46379/O43242/P60484/Q92575/O43633/Q04323/Q9Y3E7/P54727/P54578/A0AVT1/O94822/Q8TAT6/P68543/Q16186/Q99460/Q8IWV8/Q5T447/Q15008/Q6ICB0/P27824/Q9UNM6/O60907/Q13200/P17980/P51665/P62191/O15033/Q7L5D6/P55036/Q92530/P48556/Q92783/O75150/Q9UBN7/Q9H0E2/Q9BYM8/Q9ULT8/P51572/Q9UNZ2/Q5GLZ8/Q86VN1/P55072/Q7LBR1/Q92890/…
6	GO:0019941	modification-dependent protein catabolic process	9.34172e-09	Q13438/Q92990/Q9Y263/Q13616/Q96HY6/O00487/O00231/P43686/Q9P275/Q9NZM5/P45974/P62333/P22314/P46379/O43242/P60484/Q92575/O43633/Q04323/Q9Y3E7/P54727/P54578/A0AVT1/O94822/Q8TAT6/P68543/Q16186/Q99460/Q8IWV8/Q5T447/Q15008/Q6ICB0/P27824/Q9UNM6/O60907/Q13200/P17980/P51665/P62191/O15033/Q7L5D6/P55036/Q92530/P48556/Q92783/O75150/Q9UBN7/Q9H0E2/Q9BYM8/Q9ULT8/P51572/Q9UNZ2/Q5GLZ8/Q86VN1/P55072/Q7LBR1/Q92890/…
6	GO:0000466	maturation of 5.8S rRNA from tricistronic rRNA transcript (SSU-rRNA, 5.8S rRNA, LSU-rRNA)	9.19699e-08	O75691/Q15024/Q8IY81/O75818/Q9ULW3/Q5SY16/Q01780/Q13868/O43414/Q96B26/Q14137/O60287
6	GO:0000470	maturation of LSU-rRNA	1.60623e-06	O76021/Q8IY81/P46087/Q9H9Y2/Q9BZE4/Q5SY16/Q9NVP1/Q9NWK9/Q9BXY0/Q14137/O60287
6	GO:0042176	regulation of protein catabolic process	7.18016e-06	P10619/P61289/Q92990/Q96HY6/O00487/P43686/O95352/Q9NZM5/P45974/P62333/P46379/O43242/P60484/Q04323/Q96JB5/P54727/P54578/Q8NHS3/P68543/Q99460/P68104/P13716/Q6ICB0/P51149/Q96QK1/Q13200/P17980/P62191/O15033/Q92530/Q9NQ11/P53634/Q9UJY5/O75150/Q9ULT8/P51572/P08621/P55072/P35998/P62195
6	GO:0043161	proteasome-mediated ubiquitin-dependent protein catabolic process	7.18016e-06	Q13438/Q92990/Q9Y263/Q13616/Q96HY6/O00487/P43686/Q9NZM5/P45974/P62333/P46379/Q92575/Q04323/P54727/P54578/O94822/Q8TAT6/P68543/Q99460/Q8IWV8/Q5T447/Q15008/Q6ICB0/P27824/O60907/Q13200/P17980/P51665/P62191/O15033/P55036/Q92530/P48556/Q9BYM8/Q9ULT8/P51572/Q9UNZ2/P55072/Q92890/Q9H1I8/P35998/P25787/P62195
6	GO:0030490	maturation of SSU-rRNA	1.01933e-05	O75691/Q969X6/Q9UNX4/Q9BSC4/O75818/Q9H583/Q9ULW3/Q9H0A0/Q15061/Q8NEJ9/Q9H8H0/Q9NQZ2/Q9NYH9
6	GO:0006399	tRNA metabolic process	1.08988e-05	Q8N1G4/Q15024/Q9P2J5/Q96BT7/Q8TBZ6/Q9UBP6/Q9H974/O95163/P23381/O75818/Q2VPK5/Q6IPR3/Q5T6V5/Q9H0A0/Q01780/Q96IZ6/P54136/P26640/Q13868/O95707/Q96B26/Q96G46/P54577/P49588/Q9BV44/P05455
6	GO:0000469	cleavage involved in rRNA processing	3.03672e-05	O75691/Q15024/O75818/Q9ULW3/Q5SY16/Q01780/Q13868/O43414/Q96B26/Q14137
6	GO:0043043	peptide biosynthetic process	4.95349e-05	Q9BZG8/Q8NE71/Q8N1G4/Q15024/P51812/Q9P2J5/O75821/Q92616/P13639/P05198/Q9Y295/Q8N5X7/Q00839/P23381/O94822/Q8N5C6/P68104/Q9Y2L1/P19525/Q7Z2Z2/P48637/P19440/Q9H0A0/Q9H5U6/Q9BY44/P06748/Q96P11/Q15363/O15371/Q8NEJ9/P54136/P26640/Q15397/B5ME19/P12270/Q12906/P55884/P49770/Q13868/P34896/Q96B26/P15170/P54577/Q9NR50/Q9UI10/Q9H1I8/P57772/Q92945/P49588/Q13155/Q9BQC3
6	GO:1903362	regulation of cellular protein catabolic process	4.95349e-05	P61289/Q92990/Q96HY6/O00487/P43686/Q9NZM5/P45974/P62333/P46379/P60484/Q04323/Q96JB5/P54727/P54578/Q8NHS3/P13716/Q6ICB0/Q96QK1/P17980/P62191/Q92530/Q9NQ11/P53634/O75150/Q9ULT8/P51572/P55072/P35998/P62195
6	GO:0006412	translation	7.08077e-05	Q9BZG8/Q8NE71/Q8N1G4/Q15024/P51812/Q9P2J5/O75821/Q92616/P13639/P05198/Q9Y295/Q8N5X7/Q00839/P23381/O94822/Q8N5C6/P68104/Q9Y2L1/P19525/Q7Z2Z2/Q9H0A0/Q9H5U6/Q9BY44/P06748/Q96P11/Q15363/O15371/Q8NEJ9/P54136/P26640/Q15397/B5ME19/P12270/Q12906/P55884/P49770/Q13868/P34896/Q96B26/P15170/P54577/Q9NR50/Q9UI10/Q9H1I8/P57772/Q92945/P49588/Q13155/Q9BQC3
6	GO:1904872	regulation of telomerase RNA localization to Cajal body	8.4427e-05	P17987/Q6PI26/P49368/Q01780/P40227/Q9Y265/Q9Y230/P50990
6	GO:0042274	ribosomal small subunit biogenesis	9.30014e-05	O75691/Q969X6/Q9UNX4/Q9BSC4/O75818/Q9H583/Q9ULW3/Q9H0A0/P06748/Q15061/Q8NEJ9/Q9H8H0/Q9NQZ2/Q9NYH9
6	GO:0016236	macroautophagy	0.00011503	Q9Y263/Q96HY6/O95352/Q9P275/P62820/Q93050/O43633/Q9Y3E7/Q8NHS3/P68543/Q5BJD5/Q8NEB9/P51149/Q96QK1/Q9UPT5/Q9NQ11/Q9Y371/Q92783/P38606/Q9UBN7/P49815/Q96AJ9/Q96KQ7/Q9UNZ2/Q96JC1/Q86VN1/P55072/Q9Y5K8/P04637/Q7LBR1/O00189/O95817/Q9NZZ3
6	GO:0090670	RNA localization to Cajal body	0.000119663	P17987/Q6PI26/P49368/Q01780/P40227/Q9Y265/Q9Y230/P50990
6	GO:0090671	telomerase RNA localization to Cajal body	0.000119663	P17987/Q6PI26/P49368/Q01780/P40227/Q9Y265/Q9Y230/P50990
6	GO:0090672	telomerase RNA localization	0.000119663	P17987/Q6PI26/P49368/Q01780/P40227/Q9Y265/Q9Y230/P50990
6	GO:0090685	RNA localization to nucleus	0.000119663	P17987/Q6PI26/P49368/Q01780/P40227/Q9Y265/Q9Y230/P50990
6	GO:1903050	regulation of proteolysis involved in cellular protein catabolic process	0.000164761	P61289/Q92990/Q96HY6/O00487/P43686/Q9NZM5/P45974/P62333/P46379/P60484/Q04323/P54727/P54578/P13716/Q6ICB0/P17980/P62191/Q92530/P53634/O75150/Q9ULT8/P51572/P55072/P35998/P62195
6	GO:0061136	regulation of proteasomal protein catabolic process	0.000167331	P61289/Q92990/Q96HY6/O00487/P43686/Q9NZM5/P45974/P62333/P46379/Q04323/P54727/P54578/P13716/Q6ICB0/P17980/P62191/Q92530/O75150/Q9ULT8/P51572/P55072/P35998/P62195
6	GO:0000463	maturation of LSU-rRNA from tricistronic rRNA transcript (SSU-rRNA, 5.8S rRNA, LSU-rRNA)	0.000167331	Q8IY81/Q9BZE4/Q5SY16/Q9NVP1/Q9NWK9/Q14137/O60287
6	GO:1904874	positive regulation of telomerase RNA localization to Cajal body	0.000167331	P17987/Q6PI26/P49368/P40227/Q9Y265/Q9Y230/P50990
6	GO:0000462	maturation of SSU-rRNA from tricistronic rRNA transcript (SSU-rRNA, 5.8S rRNA, LSU-rRNA)	0.000191546	O75691/Q969X6/Q9BSC4/O75818/Q9H583/Q9ULW3/Q15061/Q8NEJ9/Q9NQZ2/Q9NYH9
6	GO:0072594	establishment of protein localization to organelle	0.000464111	P17987/O95373/Q9P275/P46379/P30419/O95071/Q9H1Z9/O00628/Q9UHB9/P35658/P11279/Q13043/P49368/P51149/P49790/Q7L5D6/Q9Y371/P40227/P12270/P20645/Q92783/Q14974/P49792/O43933/P49815/P51572/Q13608/Q7Z3B4/Q86VN1/P04637/Q9Y230/O00189/O95817/Q86UA6/P50990/O00203
6	GO:0060236	regulation of mitotic spindle organization	0.000483522	Q9Y295/Q00839/O43633/Q9Y3E7/Q00610/P12270/Q9Y6F1/Q14204/Q7LBR1/Q9NZZ3
6	GO:0009451	RNA modification	0.000557376	Q8IY81/Q96BT7/Q8TBZ6/P46087/Q9UBP6/Q9H974/O95163/Q2VPK5/Q6IPR3/Q5T6V5/Q9H0A0/Q9H5U6/Q96P11/Q6NYC1/Q96IZ6/O43709/Q5T200/Q96G46/P49588/Q9BV44/P05455
6	GO:0033044	regulation of chromosome organization	0.000587204	Q9BVP2/P17987/Q13888/Q969U7/Q9NTJ3/Q00839/P41227/Q9ULG1/P09651/P49368/P49959/Q9H0A0/Q01780/Q6P4R8/Q53H47/Q9NVN8/P40227/P12270/Q96T60/P49750/Q9Y265/O43264/O60934/Q9Y230/P50990
6	GO:0032204	regulation of telomere maintenance	0.00102534	Q9BVP2/P17987/Q00839/P09651/P49368/P49959/Q9H0A0/Q01780/Q9NVN8/P40227/Q96T60/P49750/O60934/P50990
6	GO:0090224	regulation of spindle organization	0.00103576	Q9Y295/Q00839/O43633/Q9Y3E7/Q00610/P12270/Q9Y6F1/Q14204/Q7LBR1/Q9NZZ3
6	GO:0016075	rRNA catabolic process	0.00126549	Q9NPD3/Q15024/Q9Y2L1/Q01780/Q13868/Q9Y6V7/Q96B26
6	GO:1904816	positive regulation of protein localization to chromosome, telomeric region	0.001386	Q9BVP2/P17987/P49368/Q9NVN8/P40227/P50990
6	GO:0006403	RNA localization	0.00147036	P17987/Q9HAV4/Q00839/Q6PI26/P09651/P35658/P49368/Q9H6R4/Q01780/P06748/P49790/P40227/P12270/Q14974/P49792/Q9NWK9/Q9Y265/Q7Z3B4/Q9Y230/Q92945/P50990/P05455
6	GO:0090169	regulation of spindle assembly	0.00170921	Q9Y295/Q00839/O43633/Q9Y3E7/P12270/Q14204/Q7LBR1/Q9NZZ3
6	GO:1901673	regulation of mitotic spindle assembly	0.00179924	Q9Y295/Q00839/O43633/Q9Y3E7/P12270/Q7LBR1/Q9NZZ3
6	GO:0006400	tRNA modification	0.00275868	Q96BT7/Q8TBZ6/Q9UBP6/Q9H974/O95163/Q2VPK5/Q6IPR3/Q5T6V5/Q9H0A0/Q96IZ6/Q96G46/P49588/Q9BV44/P05455
6	GO:0006914	autophagy	0.00310108	P10619/Q9Y263/Q96HY6/O95352/Q9P275/P62820/Q93050/P07602/O43633/Q9Y3E7/Q00610/Q8NHS3/P68543/P68104/Q5BJD5/Q8N122/Q8NEB9/P51149/Q96QK1/Q9UPT5/Q9NQ11/Q9Y371/Q92783/P38606/Q9UBN7/Q9H0E2/P49815/Q96AJ9/Q96KQ7/P08621/Q9UNZ2/Q96JC1/Q86VN1/P55072/Q9Y5K8/P04637/Q7LBR1/O00189/O95817/Q9NZZ3/O15027
6	GO:0061919	process utilizing autophagic mechanism	0.00310108	P10619/Q9Y263/Q96HY6/O95352/Q9P275/P62820/Q93050/P07602/O43633/Q9Y3E7/Q00610/Q8NHS3/P68543/P68104/Q5BJD5/Q8N122/Q8NEB9/P51149/Q96QK1/Q9UPT5/Q9NQ11/Q9Y371/Q92783/P38606/Q9UBN7/Q9H0E2/P49815/Q96AJ9/Q96KQ7/P08621/Q9UNZ2/Q96JC1/Q86VN1/P55072/Q9Y5K8/P04637/Q7LBR1/O00189/O95817/Q9NZZ3/O15027
6	GO:0000459	exonucleolytic trimming involved in rRNA processing	0.00324957	Q15024/Q01780/Q13868/O43414/Q96B26
6	GO:0000467	exonucleolytic trimming to generate mature 3'-end of 5.8S rRNA from tricistronic rRNA transcript (SSU-rRNA, 5.8S rRNA, LSU-rRNA)	0.00324957	Q15024/Q01780/Q13868/O43414/Q96B26
6	GO:0031125	rRNA 3'-end processing	0.00324957	Q15024/Q01780/Q13868/O43414/Q96B26
6	GO:0071816	tail-anchored membrane protein insertion into ER membrane	0.00324957	P46379/Q8N766/Q9NPA0/Q7L5D6/Q9P0I2/Q9Y3B6
6	GO:1904814	regulation of protein localization to chromosome, telomeric region	0.00324957	Q9BVP2/P17987/P49368/Q9NVN8/P40227/P50990
6	GO:1903052	positive regulation of proteolysis involved in cellular protein catabolic process	0.0034887	Q96HY6/P43686/Q9NZM5/P45974/P62333/P46379/P60484/P17980/P62191/P53634/O75150/Q9ULT8/P51572/P55072/P35998/P62195
6	GO:0008033	tRNA processing	0.0044022	Q96BT7/Q8TBZ6/Q9UBP6/Q9H974/O95163/O75818/Q2VPK5/Q6IPR3/Q5T6V5/Q9H0A0/Q96IZ6/O95707/Q96G46/P49588/Q9BV44/P05455
6	GO:0006417	regulation of translation	0.00448373	Q9BZG8/Q15024/P51812/Q92616/P13639/P05198/Q8N5X7/Q00839/Q9Y2L1/P19525/Q9H0A0/Q9H5U6/Q9BY44/P06748/Q96P11/Q15363/O15371/Q8NEJ9/Q15397/P12270/Q12906/P55884/P49770/Q13868/P34896/Q96B26/P15170/Q9UI10/P57772/Q92945/P49588/Q9BQC3
6	GO:2000232	regulation of rRNA processing	0.00481079	Q9P275/Q6PI26/Q9H583/Q15061/O43709/Q8IWA0
6	GO:0007034	vacuolar transport	0.00593683	P07602/O43633/Q9Y3E7/Q8N1B4/P11279/P51149/Q96QK1/Q9NQ11/P20645/Q92783/Q96AJ9/Q96JC1/Q86VN1/P55072/Q7LBR1/O00189/Q9NZZ3/O00203
6	GO:0071826	ribonucleoprotein complex subunit organization	0.00619731	Q9NZM5/Q9NVM6/Q9NQ55/Q9Y3F4/P46087/Q6PI26/Q9ULW3/Q9HCS7/Q9UMS4/O14744/O75533/B5ME19/Q9NWK9/Q9NVX2/Q9Y265/O43395/P55072/Q14137/Q9Y230
6	GO:0071029	nuclear ncRNA surveillance	0.00662377	Q15024/Q01780/Q13868/Q96B26
6	GO:0071035	nuclear polyadenylation-dependent rRNA catabolic process	0.00662377	Q15024/Q01780/Q13868/Q96B26
6	GO:0071038	nuclear polyadenylation-dependent tRNA catabolic process	0.00662377	Q15024/Q01780/Q13868/Q96B26
6	GO:0071046	nuclear polyadenylation-dependent ncRNA catabolic process	0.00662377	Q15024/Q01780/Q13868/Q96B26
6	GO:0106354	NA	0.00662377	Q15024/Q01780/Q13868/Q96B26
6	GO:1904714	regulation of chaperone-mediated autophagy	0.00662377	P10619/P68104/Q9NQ11/P08621
6	GO:0043162	ubiquitin-dependent protein catabolic process via the multivesicular body sorting pathway	0.00683808	Q9Y263/O43633/Q9Y3E7/Q92783/Q9UBN7/Q86VN1/Q7LBR1/Q9NZZ3
6	GO:1903364	positive regulation of cellular protein catabolic process	0.00724748	Q96HY6/P43686/Q9NZM5/P45974/P62333/P46379/P60484/Q96QK1/P17980/P62191/P53634/O75150/Q9ULT8/P51572/P55072/P35998/P62195
6	GO:0007004	telomere maintenance via telomerase	0.00724816	P17987/Q00839/P09651/P49368/P49959/Q9H0A0/Q01780/Q9NVN8/P40227/Q96T60/P50990
6	GO:0032210	regulation of telomere maintenance via telomerase	0.00724816	P17987/Q00839/P09651/P49368/Q9H0A0/Q01780/Q9NVN8/P40227/Q96T60/P50990
6	GO:0034427	nuclear-transcribed mRNA catabolic process, exonucleolytic, 3'-5'	0.00810517	Q9NPD3/Q15024/Q6PGP7/Q13868/Q96B26
6	GO:2000279	negative regulation of DNA biosynthetic process	0.00810517	Q00839/P09651/Q99543/Q9H0A0/Q01780/Q9NVN8/Q9Y6F1/P04637
6	GO:0006278	RNA-dependent DNA biosynthetic process	0.00810517	P17987/Q00839/P09651/P49368/P49959/Q9H0A0/Q01780/Q9NVN8/P40227/Q96T60/P50990
6	GO:1902774	late endosome to lysosome transport	0.00846753	O43633/Q9Y3E7/Q96QK1/Q96JC1/Q7LBR1/Q9NZZ3
6	GO:0034976	response to endoplasmic reticulum stress	0.00888214	Q13438/Q96HY6/Q9H3N1/P62333/P46379/P05198/Q92575/Q04323/Q96JB5/P54578/Q8TAT6/P19525/P27824/Q15363/Q7L5D6/Q9UM00/Q96IV0/P51572/P55072/Q9H8Y8/P04637/Q92890/O15027
6	GO:0006413	translational initiation	0.00888214	O75821/P05198/Q8N5X7/P19525/Q9BY44/P06748/Q15363/O15371/B5ME19/P12270/P55884/P49770/Q9NR50/Q9UI10
6	GO:0006414	translational elongation	0.00917274	Q9BZG8/P13639/O94822/P68104/Q7Z2Z2/Q9H1I8/P57772/P49588/Q9BQC3
6	GO:1901800	positive regulation of proteasomal protein catabolic process	0.00978775	Q96HY6/P43686/Q9NZM5/P45974/P62333/P46379/P17980/P62191/O75150/Q9ULT8/P51572/P55072/P35998/P62195
6	GO:0006457	protein folding	0.0108052	P17987/Q99615/Q5F1R6/Q99543/P49368/O60884/P27824/Q9BTW9/Q13724/P40227/P49792/Q96IV0/P08621/O75352/Q9Y230/O95817/P50990/O14530
6	GO:0032509	endosome transport via multivesicular body sorting pathway	0.0109364	O43633/Q9Y3E7/Q92783/Q86VN1/P55072/Q7LBR1/Q9NZZ3
6	GO:0000291	nuclear-transcribed mRNA catabolic process, exonucleolytic	0.0109364	Q9NPD3/Q15024/Q6PGP7/Q9Y2L1/Q13868/Q96B26
6	GO:0045048	protein insertion into ER membrane	0.0109364	P46379/Q8N766/Q9NPA0/Q7L5D6/Q9P0I2/Q9Y3B6
6	GO:0031647	regulation of protein stability	0.0110727	P10619/P17987/Q96HY6/Q9P275/Q9NZM5/P46379/P60484/Q9BZE4/P11279/Q13043/P49368/Q96QK1/O60907/P83436/Q7L5D6/Q9NVN8/P39656/Q9Y371/P40227/Q9UBN7/Q13608/P04637/O95817/P50990/O15027
6	GO:0034661	ncRNA catabolic process	0.0110727	Q9NPD3/Q15024/P42285/Q9Y2L1/Q01780/Q13868/Q9Y6V7/Q96B26
6	GO:0001510	RNA methylation	0.0110727	Q8IY81/Q96BT7/Q8TBZ6/P46087/Q9UBP6/Q6IPR3/Q9H5U6/Q96P11/Q96IZ6/O43709/Q5T200/Q9BV44
6	GO:0043634	polyadenylation-dependent ncRNA catabolic process	0.0110727	Q15024/Q01780/Q13868/Q96B26
6	GO:0007041	lysosomal transport	0.0110727	P07602/O43633/Q9Y3E7/Q8N1B4/P11279/P51149/Q96QK1/Q9NQ11/P20645/Q96JC1/P55072/Q7LBR1/O00189/Q9NZZ3/O00203
6	GO:2000278	regulation of DNA biosynthetic process	0.0110727	P17987/Q00839/Q8WYH8/P09651/O60565/Q99543/P49368/Q9H0A0/Q01780/Q9NVN8/P40227/Q96T60/Q9Y6F1/P04637/P50990
6	GO:0045732	positive regulation of protein catabolic process	0.0130158	Q96HY6/P43686/O95352/Q9NZM5/P45974/P62333/P46379/P60484/P51149/Q96QK1/P17980/P62191/O15033/P53634/Q9UJY5/O75150/Q9ULT8/P51572/P55072/P35998/P62195
6	GO:0034248	regulation of cellular amide metabolic process	0.0143349	Q9BZG8/Q15024/P51812/Q92616/P13639/P05198/Q8N5X7/Q00839/Q9Y2L1/P19525/Q9H0A0/Q9H5U6/Q9BY44/P06748/Q96P11/Q15363/O15371/Q8NEJ9/Q15397/P12270/Q12906/P55884/P49770/Q13868/P34896/Q96B26/P15170/P04637/Q9UI10/P57772/Q92945/P49588/Q9BQC3
6	GO:1904356	regulation of telomere maintenance via telomere lengthening	0.0155573	P17987/Q00839/P09651/P49368/Q9H0A0/Q01780/Q9NVN8/P40227/Q96T60/P50990
6	GO:0043628	ncRNA 3'-end processing	0.0155573	Q9NPD3/Q9H6E5/Q15024/Q01780/Q13868/O43414/Q96B26/P05455
6	GO:0071027	nuclear RNA surveillance	0.0155573	Q9NPD3/Q15024/Q01780/Q13868/Q96B26
6	GO:0071028	nuclear mRNA surveillance	0.0155573	Q9NPD3/Q15024/Q01780/Q13868/Q96B26
6	GO:0007030	Golgi organization	0.0165473	O14662/P62820/Q9UP83/Q9P2W9/Q14746/Q8TAT6/P68543/O14744/Q15363/P83436/P61019/Q96AJ9/Q9UNZ2/O43264/Q9H8Y8/O15027
6	GO:0022618	ribonucleoprotein complex assembly	0.0167278	Q9NZM5/Q9NQ55/Q9Y3F4/P46087/Q6PI26/Q9ULW3/Q9HCS7/Q9UMS4/O14744/O75533/B5ME19/Q9NWK9/Q9NVX2/Q9Y265/O43395/Q14137/Q9Y230
6	GO:0072665	protein localization to vacuole	0.0173266	Q9NUN5/P51149/Q9NQ11/Q9Y371/P20645/Q92783/Q5T011/Q86VN1/O00189/O00203
6	GO:0045324	late endosome to vacuole transport	0.0174192	O43633/Q9Y3E7/Q92783/Q86VN1/Q7LBR1/Q9NZZ3
6	GO:0032206	positive regulation of telomere maintenance	0.0180767	Q9BVP2/P17987/P09651/P49368/P49959/P40227/Q96T60/O60934/P50990
6	GO:0034475	U4 snRNA 3'-end processing	0.0180767	Q9NPD3/Q15024/Q13868/Q96B26
6	GO:0043633	polyadenylation-dependent RNA catabolic process	0.0180767	Q15024/Q01780/Q13868/Q96B26
6	GO:0045050	protein insertion into ER membrane by stop-transfer membrane-anchor sequence	0.0180767	Q8N766/Q9NPA0/Q9P0I2/Q9Y3B6
6	GO:2001252	positive regulation of chromosome organization	0.0180767	Q9BVP2/P17987/Q13888/Q9NTJ3/P09651/P49368/P49959/P40227/P12270/Q96T60/O60934/P50990
6	GO:0051052	regulation of DNA metabolic process	0.0186429	Q9UNS1/Q9BVP2/P17987/Q00839/Q8WYH8/O95071/Q96T76/Q9ULG1/Q9BZE4/P09651/O60565/Q99543/P49368/P49959/Q9Y4A5/Q9H0A0/Q01780/P06748/O14744/Q15906/Q6P4R8/Q53H47/Q9NVN8/P40227/Q9UBD5/Q96T60/Q9Y6F1/P49750/Q9Y265/Q96KQ7/P04637/O60934/Q9Y230/P50990
6	GO:0010833	telomere maintenance via telomere lengthening	0.0186548	P17987/Q00839/P09651/P49368/P49959/Q9H0A0/Q01780/Q9NVN8/P40227/Q96T60/P50990
6	GO:0000723	telomere maintenance	0.0191178	Q9BVP2/P17987/Q00839/P09651/P49368/P49959/Q9H0A0/Q01780/Q9NVN8/P40227/Q96T60/Q9Y6F1/P49750/O60934/P50990
6	GO:0010608	posttranscriptional regulation of gene expression	0.0191935	Q9BZG8/Q15024/P51812/Q92616/P13639/Q9HAV4/P05198/Q8N5X7/Q00839/Q9Y2L1/P19525/Q9H0A0/Q9H5U6/Q9BY44/P06748/Q96P11/Q15363/O15371/Q8NEJ9/Q15397/P12270/Q12906/P55884/P49770/Q13868/Q9Y6V7/P34896/Q96B26/P15170/P04637/Q9UI10/P57772/Q92945/P49588/Q9BQC3/Q5T280
6	GO:0000478	endonucleolytic cleavage involved in rRNA processing	0.0193867	O75691/O75818/Q9ULW3/Q5SY16/Q14137
6	GO:0000479	endonucleolytic cleavage of tricistronic rRNA transcript (SSU-rRNA, 5.8S rRNA, LSU-rRNA)	0.0193867	O75691/O75818/Q9ULW3/Q5SY16/Q14137
6	GO:0034471	ncRNA 5'-end processing	0.0193867	O75691/O75818/Q9ULW3/O95707/P05455
6	GO:0061684	chaperone-mediated autophagy	0.0193867	P10619/P68104/Q9NQ11/P08621/O95817
6	GO:1990173	protein localization to nucleoplasm	0.0193867	P17987/Q9NZM5/P49368/P40227/P50990
6	GO:0031468	nuclear envelope reassembly	0.0201811	O43633/Q9Y3E7/P68543/Q9UNZ2/Q7LBR1/Q9NZZ3
6	GO:0070842	aggresome assembly	0.0202134	Q9UBN7/P55072/O95817
6	GO:0071034	CUT catabolic process	0.0202134	Q9Y2L1/Q01780/Q13868
6	GO:0071043	CUT metabolic process	0.0202134	Q9Y2L1/Q01780/Q13868
6	GO:0036503	ERAD pathway	0.0203916	Q13438/P62333/P46379/Q92575/Q04323/P54578/Q8TAT6/P27824/Q7L5D6/Q96IV0/P51572/P55072/Q92890
6	GO:0014003	oligodendrocyte development	0.0203916	P60484/Q96P11/Q92542/Q93074/P49770/Q9NR50/Q9UI10
6	GO:0042255	ribosome assembly	0.021237	Q9NZM5/Q9NQ55/P46087/Q9ULW3/Q7Z2Z2/Q9BY44/P06748/Q9NVX2/Q14137
6	GO:0009408	response to heat	0.024252	Q99615/P05198/Q9NQ40/Q99543/O60884/P12270/P49770/P55072/Q9NR50/Q9UI10/O95817
6	GO:0032200	telomere organization	0.0245838	Q9BVP2/P17987/Q00839/P09651/P49368/P49959/Q9H0A0/Q01780/Q9NVN8/P40227/Q96T60/Q9Y6F1/P49750/O60934/P50990
6	GO:0071985	multivesicular body sorting pathway	0.0245838	O43633/Q9Y3E7/Q92783/Q86VN1/P55072/Q7LBR1/Q9NZZ3
6	GO:0071025	RNA surveillance	0.0253232	Q9NPD3/Q15024/Q01780/Q13868/Q96B26
6	GO:0000491	small nucleolar ribonucleoprotein complex assembly	0.0255544	Q6PI26/Q9NWK9/Q9Y265/Q9Y230
6	GO:2000234	positive regulation of rRNA processing	0.0255544	Q9H583/Q15061/O43709/Q8IWA0
6	GO:2000112	regulation of cellular macromolecule biosynthetic process	0.0270197	Q9BZG8/Q15024/P51812/Q92616/P13639/P05198/Q8N5X7/Q00839/Q9Y2L1/P19525/Q9H0A0/Q9H5U6/Q9BY44/P06748/Q96P11/Q15363/O15371/Q92542/Q8NEJ9/Q15397/P12270/Q12906/P55884/P49770/Q13868/P34896/Q96B26/P15170/Q9UI10/P57772/Q92945/P49588/Q9BQC3
6	GO:2000781	positive regulation of double-strand break repair	0.0270197	Q9UNS1/Q96T76/Q9Y4A5/Q15906/Q53H47/Q96T60/Q9Y6F1/Q9Y265/Q9Y230
6	GO:1903363	negative regulation of cellular protein catabolic process	0.0270197	Q96HY6/Q9NZM5/P46379/Q04323/Q96JB5/P54578/P13716/Q96QK1/Q92530/Q9NQ11
6	GO:0032886	regulation of microtubule-based process	0.0270197	Q9HAQ2/Q9Y295/Q00839/O43633/Q9Y3E7/Q00610/Q7Z4K8/P11279/Q9H0A0/Q9BTW9/P06748/P53384/Q9HCG7/P12270/Q96MC2/Q9UBN7/Q8IYR0/Q9Y6F1/Q14204/Q7LBR1/Q9NZZ3
6	GO:0050821	protein stabilization	0.0291634	P17987/Q9P275/Q9NZM5/P46379/P60484/Q9BZE4/P11279/Q13043/P49368/O60907/P83436/P40227/Q13608/P04637/O95817/P50990/O15027
6	GO:0010256	endomembrane system organization	0.0313784	O14662/P08133/P62820/Q9UP83/P46379/Q9P2W9/P60484/O43633/Q14746/Q9Y3E7/Q8TAT6/P68543/Q8N766/Q5BJD5/Q8NEB9/P51149/Q9NPA0/Q92543/O14744/Q15363/P83436/Q7L5D6/Q9Y371/Q92783/P61019/Q96AJ9/Q9P0I2/Q9UNZ2/Q9Y3B6/O43264/Q86VN1/Q9H8Y8/Q7LBR1/Q9NZZ3/Q15149/O15027
6	GO:2001251	negative regulation of chromosome organization	0.0318758	Q969U7/Q00839/P41227/P09651/Q9H0A0/Q01780/Q53H47/Q9NVN8/P12270/O43264/O60934
6	GO:0090501	RNA phosphodiester bond hydrolysis	0.0318758	Q9NPD3/Q9H6E5/O75691/Q15024/O75818/Q9ULW3/Q9Y2L1/Q5SY16/Q01780/Q13868/O95707/O43414/Q96B26/Q14137
6	GO:0000966	RNA 5'-end processing	0.0318758	O75691/O75818/Q9ULW3/O95707/P05455
6	GO:0006450	regulation of translational fidelity	0.0318758	Q9P2J5/Q99543/Q86U90/P26640/P49588
6	GO:0034504	protein localization to nucleus	0.0318758	P17987/O95373/Q9NZM5/Q00839/O95071/Q96D46/Q96JB5/P35658/Q13043/P49368/P49790/O95602/Q9NQ11/P40227/P12270/Q14974/P49792/P49815/Q7Z3B4/P04637/O95817/Q86UA6/P50990
6	GO:0071897	DNA biosynthetic process	0.0334001	P17987/P49005/Q00839/Q8WYH8/P09651/O60565/Q99543/P49368/P49959/Q9H0A0/Q01780/Q9NVN8/P40227/Q96T60/Q9Y6F1/P55072/P04637/P50990
6	GO:0090305	nucleic acid phosphodiester bond hydrolysis	0.0358539	Q9NPD3/Q9H6E5/O75691/Q15024/Q8N9H8/O75818/Q9ULW3/Q9Y2L1/Q8N414/P49959/Q5SY16/Q01780/Q53H47/Q96T60/Q13868/O95707/O43414/Q96B26/Q99638/Q14137
6	GO:0016078	tRNA catabolic process	0.0364201	Q15024/Q01780/Q13868/Q96B26
6	GO:1904851	positive regulation of establishment of protein localization to telomere	0.0364201	P17987/P49368/P40227/P50990
6	GO:0035434	copper ion transmembrane transport	0.0390128	P35670/Q04656/P49281
6	GO:0043248	proteasome assembly	0.0390128	O00231/Q969U7/Q16186
6	GO:0075525	viral translational termination-reinitiation	0.0390128	O75821/O15371/P55884
6	GO:2000152	regulation of ubiquitin-specific protease activity	0.0390128	Q04323/Q9NQ11/P55072
6	GO:0032211	negative regulation of telomere maintenance via telomerase	0.0399611	Q00839/P09651/Q9H0A0/Q01780/Q9NVN8
6	GO:0043555	regulation of translation in response to stress	0.0399611	P51812/P05198/P19525/P06748/Q15363
6	GO:0070841	inclusion body assembly	0.0399611	P62333/Q9UBN7/P55072/O95817/P62195
8	GO:0042254	ribosome biogenesis	8.49028e-20	Q13895/Q14692/Q6RFH5/Q12788/P78316/P22087/Q15050/Q96FB5/O14730/Q9BYG3/Q9Y399/Q8IUF8/Q9Y221/Q86U38/Q9Y3A2/P78346/Q8TDN6/Q06265/Q68CQ4/Q5C9Z4/Q76FK4/O75683/Q8IY37/Q9NV06/Q8N0V3/Q92979/Q9H7B2/Q13601/Q567V2/Q99567/Q9UKD2/Q92664/Q14146/Q9UNQ2/Q9ULX3/O00566/Q9NQT4/Q9GZL7/Q9BQG0/Q9H6Y2/Q9Y2X3/P56537/Q9Y5J1/Q9NX58/O15381/Q9Y3A4/Q2NL82/O43818/Q8TED0/Q9NQT5/O15213/Q15269/Q6DKI1/Q7Z4Q2/Q9UQ80/Q8NI36/O00541
8	GO:0034660	ncRNA metabolic process	1.24066e-18	Q9BXR0/Q13895/Q14692/Q6RFH5/P41250/Q12788/P78316/P22087/Q15050/Q96FB5/Q8NBA8/P19338/Q9H9Y6/O14730/Q9NXH9/Q9BYG3/Q86U38/Q9Y3A2/Q9NWX6/P78346/Q8TDN6/P12081/P26639/Q06265/Q9NUP7/Q68CQ4/Q08J23/Q76FK4/Q8NCE0/Q8IY37/O43776/Q7Z5W3/P57081/Q32P41/Q9NV06/Q8N0V3/Q92979/Q9H7B2/Q13601/Q9UKD2/Q92664/Q9UNQ2/Q96FX7/Q9ULX3/P01137/Q9NNW5/O00566/Q9H9G7/Q9NQT4/Q9GZL7/P26640/P49591/Q9H6Y2/Q9NSD9/Q9Y2X3/P56537/Q6PIY7/…
8	GO:0022613	ribonucleoprotein complex biogenesis	1.24066e-18	Q13895/Q14692/Q6RFH5/Q12788/P78316/P41214/P22087/Q15050/Q96FB5/Q92879/O95319/O14730/Q9BYG3/Q9Y399/Q8IUF8/Q9Y221/Q86U38/Q9Y3A2/Q9UHK0/P78346/Q8TDN6/Q15020/Q8TEQ6/Q06265/Q68CQ4/Q5C9Z4/Q76FK4/O75683/Q8IY37/Q9NV06/Q8N0V3/Q92979/Q9H7B2/Q13601/Q567V2/Q99567/Q9UKD2/Q92664/Q14146/Q9UNQ2/Q9ULX3/O00566/Q15637/Q9NQT4/Q9GZL7/Q9BQG0/Q9H6Y2/Q8WXF0/Q9Y2X3/P56537/Q9Y5J1/Q9NX58/O15381/Q9Y3A4/Q2NL82/O43818/Q8TED0/…
8	GO:0034470	ncRNA processing	1.24066e-18	Q9BXR0/Q13895/Q14692/Q6RFH5/Q12788/P78316/P22087/Q15050/Q96FB5/Q8NBA8/O14730/Q9NXH9/Q9BYG3/Q86U38/Q9Y3A2/Q9NWX6/P78346/Q8TDN6/Q06265/Q9NUP7/Q68CQ4/Q08J23/Q76FK4/Q8NCE0/Q8IY37/Q7Z5W3/P57081/Q32P41/Q9NV06/Q8N0V3/Q92979/Q9H7B2/Q13601/Q9UKD2/Q9UNQ2/Q96FX7/Q9ULX3/P01137/Q9NNW5/O00566/Q9H9G7/Q9NQT4/Q9GZL7/P49591/Q9H6Y2/Q9Y2X3/P56537/Q9Y5J1/Q8IWR0/Q99575/Q96PZ0/Q9NX58/Q96GM8/O15381/Q9Y3A4/Q2NL82/O43818/…
8	GO:0006364	rRNA processing	1.23113e-17	Q13895/Q14692/Q6RFH5/Q12788/P78316/P22087/Q15050/Q96FB5/O14730/Q9BYG3/Q86U38/Q9Y3A2/P78346/Q8TDN6/Q06265/Q68CQ4/Q76FK4/Q8IY37/Q9NV06/Q8N0V3/Q92979/Q9H7B2/Q13601/Q9UKD2/Q9UNQ2/Q9ULX3/O00566/Q9NQT4/Q9GZL7/Q9H6Y2/Q9Y2X3/P56537/Q9Y5J1/Q9NX58/O15381/Q9Y3A4/Q2NL82/O43818/Q8TED0/Q9NQT5/O15213/Q15269/Q6DKI1/Q9UQ80/Q8NI36/O00541
8	GO:0016072	rRNA metabolic process	3.48735e-17	Q13895/Q14692/Q6RFH5/Q12788/P78316/P22087/Q15050/Q96FB5/P19338/Q9H9Y6/O14730/Q9BYG3/Q86U38/Q9Y3A2/P78346/Q8TDN6/Q06265/Q68CQ4/Q76FK4/Q8IY37/Q9NV06/Q8N0V3/Q92979/Q9H7B2/Q13601/Q9UKD2/Q92664/Q9UNQ2/Q9ULX3/O00566/Q9NQT4/Q9GZL7/Q9H6Y2/Q9Y2X3/P56537/Q9Y5J1/Q9NX58/O15381/Q9Y3A4/Q2NL82/O43818/Q8TED0/Q9NQT5/O15213/Q15269/Q6DKI1/Q9UQ80/Q8NI36/O00541
8	GO:0042274	ribosomal small subunit biogenesis	9.6489e-08	Q13895/Q14692/Q12788/P78316/Q15050/O14730/Q86U38/Q68CQ4/Q5C9Z4/O75683/Q8IY37/Q9NV06/Q92979/Q9ULX3/Q9Y3A4/Q2NL82/O15213/Q15269
8	GO:0030490	maturation of SSU-rRNA	2.4916e-06	Q13895/Q14692/Q12788/P78316/Q15050/O14730/Q86U38/Q68CQ4/Q8IY37/Q9NV06/Q9ULX3/Q2NL82/O15213/Q15269
8	GO:0000462	maturation of SSU-rRNA from tricistronic rRNA transcript (SSU-rRNA, 5.8S rRNA, LSU-rRNA)	6.9923e-06	Q13895/Q14692/Q12788/P78316/Q15050/Q86U38/Q68CQ4/Q8IY37/Q9NV06/Q2NL82/O15213/Q15269
8	GO:0006399	tRNA metabolic process	2.38112e-05	Q9BXR0/P41250/Q8NBA8/Q9NXH9/Q9NWX6/P78346/P12081/P26639/Q06265/Q9NUP7/Q08J23/Q8NCE0/O43776/Q7Z5W3/P57081/Q32P41/Q96FX7/Q9NNW5/P26640/P49591/Q9NSD9/Q99575/Q96PZ0/Q96G46/Q9NQT5/Q9Y285
8	GO:0042273	ribosomal large subunit biogenesis	2.66267e-05	Q6RFH5/Q15050/Q9BYG3/Q9Y221/Q8TDN6/O75683/Q9H7B2/Q9UKD2/Q92664/Q9GZL7/P56537/O15381/Q6DKI1/Q7Z4Q2/O00541
8	GO:0000469	cleavage involved in rRNA processing	0.000707075	Q14692/Q12788/P78316/Q15050/Q86U38/Q06265/Q9ULX3/Q2NL82/Q9NQT5
8	GO:0090502	RNA phosphodiester bond hydrolysis, endonucleolytic	0.00104175	Q14692/Q12788/P78316/Q15050/Q86U38/P78346/O00584/Q8NCE0/Q9ULX3/Q9H9G7/Q9P2P1/Q99575/Q2NL82
8	GO:0090305	nucleic acid phosphodiester bond hydrolysis	0.00266668	Q14692/Q12788/P78316/Q15050/Q96MB7/Q13283/Q86U38/P78346/O00584/Q06265/Q8NCE0/Q17R31/Q9ULX3/Q9H9G7/Q9NQT4/Q92878/Q86X24/Q9UBZ4/Q9P2P1/Q99575/Q96GM8/Q2NL82/Q7Z2E3/Q9NQT5/Q8WTP8
8	GO:0008033	tRNA processing	0.0051565	Q9BXR0/Q8NBA8/Q9NXH9/Q9NWX6/P78346/Q9NUP7/Q08J23/Q8NCE0/Q7Z5W3/P57081/Q32P41/Q96FX7/Q9NNW5/P49591/Q99575/Q96PZ0/Q96G46
8	GO:0042255	ribosome assembly	0.00669827	Q15050/Q9Y399/Q9Y221/Q8TDN6/Q8IY37/Q9H7B2/Q567V2/Q9UKD2/P56537/Q9Y3A4/Q15269
8	GO:0090501	RNA phosphodiester bond hydrolysis	0.00769347	Q14692/Q12788/P78316/Q15050/Q86U38/P78346/O00584/Q06265/Q8NCE0/Q9ULX3/Q9H9G7/Q9NQT4/Q9P2P1/Q99575/Q96GM8/Q2NL82/Q9NQT5
8	GO:0000478	endonucleolytic cleavage involved in rRNA processing	0.0102923	Q14692/Q12788/P78316/Q15050/Q86U38/Q2NL82
8	GO:0000479	endonucleolytic cleavage of tricistronic rRNA transcript (SSU-rRNA, 5.8S rRNA, LSU-rRNA)	0.0102923	Q14692/Q12788/P78316/Q15050/Q86U38/Q2NL82
8	GO:0034471	ncRNA 5'-end processing	0.0102923	Q12788/P78316/Q86U38/Q9NWX6/P78346/Q99575
8	GO:0001510	RNA methylation	0.0128969	P22087/Q96FB5/Q9NXH9/Q9NUP7/Q08J23/Q7Z5W3/P57081/Q32P41/Q92979/Q9UNQ2/Q96FX7/Q9NNW5/Q8IZ69
8	GO:0009451	RNA modification	0.0136307	Q9BXR0/P22087/Q96FB5/Q8NBA8/Q9NXH9/Q9NWX6/Q9NUP7/Q08J23/Q7Z5W3/P57081/Q32P41/Q92979/Q9UNQ2/Q96FX7/Q9NNW5/Q96PZ0/Q9H0K6/Q8IZ69/Q96G46
8	GO:1902570	protein localization to nucleolus	0.0142665	Q13895/Q15050/Q68CQ4/Q76FK4/Q9H7B2/O15381
8	GO:0042559	pteridine-containing compound biosynthetic process	0.0161411	P22102/Q05932/P31939/P30793/P35270
8	GO:0000966	RNA 5'-end processing	0.0200861	Q12788/P78316/Q86U38/Q9NWX6/P78346/Q99575
8	GO:0000466	maturation of 5.8S rRNA from tricistronic rRNA transcript (SSU-rRNA, 5.8S rRNA, LSU-rRNA)	0.022852	P78316/Q15050/Q86U38/Q06265/Q9GZL7/Q9NQT5/O00541
8	GO:0006400	tRNA modification	0.0241576	Q9BXR0/Q8NBA8/Q9NXH9/Q9NWX6/Q9NUP7/Q08J23/Q7Z5W3/P57081/Q32P41/Q96FX7/Q9NNW5/Q96PZ0/Q96G46
8	GO:0000460	maturation of 5.8S rRNA	0.0241576	P78316/Q15050/Q86U38/Q06265/Q9GZL7/P56537/Q9NQT5/O00541
8	GO:0009156	ribonucleoside monophosphate biosynthetic process	0.0241576	P22102/Q96BW1/P31939/P11908/P22234/Q9BZX2/P11172/P07741
8	GO:0046040	IMP metabolic process	0.0247436	P22102/P31939/P22234/P00491/P49902/P07741
8	GO:0034504	protein localization to nucleus	0.0296688	Q13895/Q13148/Q96P70/P15336/Q15050/Q8TEX9/Q15717/Q9BZF1/Q9UI26/Q8N0Z2/Q15569/P48643/Q68CQ4/Q76FK4/Q9H7B2/Q99567/P01137/P18075/Q8N1F7/P78371/P46937/O15381/P48436/P50991/Q7Z4Q2
8	GO:1901203	positive regulation of extracellular matrix assembly	0.0353085	P01137/Q7Z460/P48436/Q86UU1
8	GO:0006412	translation	0.0353085	Q969T7/Q13148/P41250/Q99700/P06730/P41214/Q16678/Q92879/Q15717/Q92552/P19338/Q9Y399/P60842/P12081/P26639/Q8TEQ6/Q06265/Q92900/Q9BX46/Q13144/O43776/Q567V2/P04792/P62495/O15371/Q9H9G7/Q9NQT4/Q9Y5T5/P26640/P49591/Q8WU90/Q9NSD9/P56537/Q96PZ0/Q9P2X3/P23443/Q7L8W6/Q9HBH9/Q9NQT5/Q9Y285/Q9UQ80
8	GO:0009161	ribonucleoside monophosphate metabolic process	0.047043	P22102/Q96BW1/P31939/P11908/P22234/Q9BZX2/P00491/P11172/P49902/P07741
8	GO:0000463	maturation of LSU-rRNA from tricistronic rRNA transcript (SSU-rRNA, 5.8S rRNA, LSU-rRNA)	0.047043	Q9BYG3/Q9H7B2/Q9GZL7/Q6DKI1/O00541
8	GO:0006167	AMP biosynthetic process	0.047043	P22102/P31939/P11908/P22234/P07741
8	GO:0030488	tRNA methylation	0.047043	Q9NXH9/Q9NUP7/Q08J23/Q7Z5W3/P57081/Q32P41/Q96FX7/Q9NNW5
c : Molecular Function
Cluster	ID	Description	qvalue	geneID
1	GO:0003735	structural constituent of ribosome	1.13621e-22	P62979/P62913/Q9BYD1/P62249/P39023/P82673/P46782/P32969/P62263/Q02543/Q07020/P61313/P62269/P23396/Q9BYD6/Q9HD33/P30050/Q7Z7H8/P62753/P62280/P62906/P62081/Q7Z2W9/P62701/P61247/Q9H0U6/Q9BYC8/P62841/P82930/P62750/P18124/P62424/P46778/Q96A35/P46783/P26373/P62241/P82914
1	GO:0005198	structural molecule activity	3.02582e-16	P23142/P68363/P62979/P07911/Q8N6F1/P62913/P20908/Q9BYD1/P62249/Q17RW2/P25067/O00291/P39023/P08670/P82673/P46782/P32969/O60687/P62263/P78504/Q02543/Q15582/Q07020/Q96RW7/P56880/P53814/P61313/P14923/Q9Y5K6/P13647/P62269/P23396/Q9BYD6/Q9HD33/P02751/O94805/P30050/Q7Z7H8/Q16787/P62753/P62280/Q9UBX5/P35612/O76041/P62906/P62081/Q7Z2W9/P25189/Q5TZA2/P60201/P26038/P62701/P61247/Q9H0U6/Q9BYC8/O00339/P62841/…
1	GO:0015453	oxidoreduction-driven active transmembrane transporter activity	7.84223e-08	P00395/P03886/O00217/O75251/O95299/O75489/Q15526/P47985/P19404/O75306/Q7KZN9/P51970/P31930/Q9Y6M9
1	GO:0009055	electron transfer activity	3.94027e-07	P00395/P03886/O00217/O75251/O95299/O75489/Q15526/P47985/P19404/Q9Y4K0/O75306/P05091/Q7KZN9/P09417/P21912/P38117/P51970/Q687X5/P31930/Q9Y6M9
1	GO:0003955	NAD(P)H dehydrogenase (quinone) activity	6.88053e-06	P03886/O00217/O75251/O95299/O75489/Q8N4T8/P19404/O75306/P51970/Q9Y6M9
1	GO:0016655	oxidoreductase activity, acting on NAD(P)H, quinone or similar compound as acceptor	6.88053e-06	P03886/O00217/O75251/P42330/O95299/O75489/Q8N4T8/P19404/O75306/Q08257/P51970/Q9Y6M9
1	GO:0005509	calcium ion binding	6.88053e-06	P23142/Q9HCL0/Q9HCU0/P41208/P04083/Q9NQ79/P07911/P27797/Q9ULI3/Q13563/P15289/Q99944/O75038/O15162/Q15878/P78504/P55285/P08758/Q8IX30/Q96RW7/Q9GZT4/P19022/P07355/Q9NQ36/Q13586/P07225/P16615/Q9UBX5/P48960/Q9Y4K0/P31949/Q9NPG4/Q7LDG7/Q9NZN4/O00339/Q96JQ0/Q6UWL2/P41180/Q04721/Q9UM47/Q8NB66/P13497/Q8IWU6/O00548/P12830/P47712/P05186/P29401/Q9UHF1/Q7Z442/O43581/Q13813/P16109/P30626/P55327/Q9UMX6/Q9H159/…
1	GO:0015399	primary active transmembrane transporter activity	3.13531e-05	P00395/P03886/O00217/O75251/O95299/O75489/Q15526/P47985/P16615/P19404/O75306/Q7KZN9/P06576/Q15842/P51970/Q9UNQ0/P31930/Q01814/Q9UBJ2/Q9Y6M9/Q09428
1	GO:0008137	NADH dehydrogenase (ubiquinone) activity	3.7303e-05	P03886/O00217/O75251/O95299/O75489/P19404/O75306/P51970/Q9Y6M9
1	GO:0050136	NADH dehydrogenase (quinone) activity	3.7303e-05	P03886/O00217/O75251/O95299/O75489/P19404/O75306/P51970/Q9Y6M9
1	GO:0003954	NADH dehydrogenase activity	0.00011453	P03886/O00217/O75251/O95299/O75489/P19404/O75306/P51970/Q9Y6M9
1	GO:0019843	rRNA binding	0.000131606	P62913/P39023/P46782/P32969/P62263/P62269/P23396/P30050/P62280/Q9BSH4/P62701/Q9H0U6/P62750/Q6NZI2
1	GO:0050839	cell adhesion molecule binding	0.000936936	P23142/P04083/Q07157/P27797/P20908/Q9ULH1/Q99497/Q92597/Q9UDY2/O60645/P55285/O94856/O75369/Q15582/Q8WUF5/Q00587/P40121/P61313/P14923/Q9Y5K6/P19022/Q05682/P07355/P02751/Q16787/P37802/Q9UBX5/P31949/Q9HC38/P26038/Q9P2S2/Q96JQ0/P47756/P41180/O43490/P21926/Q9UM47/O75078/P62750/P12830/Q06830/P62424/Q8N0Z9/Q9UHD8/P21333/Q96DT0/P08514/P02461/Q13813/Q6ZMI3/Q15063/O95388/P10586/Q9H159
1	GO:0046933	proton-transporting ATP synthase activity, rotational mechanism	0.00182491	P00846/P36542/P48047/P06576/P24539
1	GO:0051920	peroxiredoxin activity	0.00182491	Q99497/P30044/P32119/P30048/Q06830
1	GO:0015252	proton channel activity	0.00203632	P00846/P36542/P48047/P06576/P24539/Q8NBS3
1	GO:0016651	oxidoreductase activity, acting on NAD(P)H	0.00274301	P03886/O00217/O75251/P42330/O95299/O75489/Q8N4T8/P19404/O75306/Q7KZN9/Q08257/P51970/Q9Y6M9
1	GO:0015078	proton transmembrane transporter activity	0.00974482	P00846/P00395/P36542/Q15526/P47985/P48047/P05141/Q7KZN9/P06576/Q00325/P24539/Q8NBS3/P31930
1	GO:0008379	thioredoxin peroxidase activity	0.0160603	P30044/P32119/P30048/Q06830
1	GO:0004129	cytochrome-c oxidase activity	0.0175407	P00395/Q15526/Q7KZN9
1	GO:0016209	antioxidant activity	0.0179481	Q99497/P78417/Q8WWN9/Q9Y2Q3/P30044/P04179/P32119/P30048/Q06830
1	GO:0008235	metalloexopeptidase activity	0.0228002	P28838/Q9H4A9/Q6Q4G3/Q8N6M6/Q9ULZ9/Q9UKU6/P14384/Q9UP52/Q8IVL8/Q9Y646/Q6UB28/Q9H4A4
1	GO:0016684	oxidoreductase activity, acting on peroxide as acceptor	0.0428954	Q99497/Q8WWN9/Q9Y2Q3/P30044/P32119/P30048/Q06830
1	GO:0070006	metalloaminopeptidase activity	0.0428954	P28838/Q6Q4G3/Q8N6M6/Q9ULZ9/Q9UKU6/Q6UB28/Q9H4A4
1	GO:0045296	cadherin binding	0.043956	P04083/Q07157/Q9ULH1/Q99497/Q92597/Q9UDY2/O60645/P55285/O75369/Q8WUF5/Q00587/P40121/P61313/P14923/Q9Y5K6/P19022/Q05682/P07355/P37802/P31949/Q9HC38/Q96JQ0/P47756/O43490/Q9UM47/P62750/P12830/Q06830/P62424/Q9UHD8/P21333/Q13813/Q9H159
1	GO:0051536	iron-sulfur cluster binding	0.0460494	O00217/O75251/P47985/O60673/P23396/P19404/O75306/P47989/Q99798/P21912
1	GO:0051540	metal cluster binding	0.0460494	O00217/O75251/P47985/O60673/P23396/P19404/O75306/P47989/Q99798/P21912
1	GO:0016675	oxidoreductase activity, acting on a heme group of donors	0.0460494	P00395/Q15526/Q7KZN9
1	GO:1990948	ubiquitin ligase inhibitor activity	0.0460494	P62913/P62081/P62841
2	GO:0005201	extracellular matrix structural constituent	2.66222e-32	Q8N2S1/P20774/Q99715/P29400/P20908/Q15848/Q14112/Q6PCB0/P12109/Q15582/Q05707/Q5TAT6/Q06828/P12111/A6NMZ7/Q7Z7G0/Q07092/Q96CG8/Q02388/Q96P44/P07911/Q14031/P51884/P07585/P35555/P35556/P21810/Q9BXN1/P24821/Q15113/P09486/Q13751/P05997/O00339/Q86XX4/P49746/P24043/Q16363/P98160/P39059/Q8IZC6/P02458/P02452/P08123/P07942/O43854/Q8NFW1/Q9HCB6/O75339/P02461/P08572/P55268/P12107/P39060/Q07507/P11047/P25391/…
2	GO:0005198	structural molecule activity	9.55131e-18	Q8N2S1/P20774/P68363/Q99715/Q96A32/P29400/P20908/Q15848/P60709/Q14112/Q6PCB0/Q2M2I5/P12109/P68133/Q13203/Q15582/Q05707/Q5TAT6/Q06828/P05976/P12111/A6NMZ7/Q7Z7G0/Q07092/Q96CG8/Q02388/Q96P44/P07911/Q14031/P51884/P07585/P35555/P35556/P19012/P21810/Q01082/Q9BXN1/P24821/Q15113/P05783/P18206/P09486/Q13751/Q13509/P05997/Q08043/O00339/Q86XX4/P49746/P24043/P20807/Q16363/P98160/P39059/Q8IZC6/P02458/P02452/…
2	GO:0030020	extracellular matrix structural constituent conferring tensile strength	2.94952e-17	Q99715/P29400/P20908/P12109/Q05707/Q5TAT6/P12111/A6NMZ7/Q07092/Q02388/Q96P44/Q14031/P05997/P39059/Q8IZC6/P02458/P02452/P08123/P02461/P08572/P12107/P39060
2	GO:0005518	collagen binding	8.2216e-08	Q9UBG0/O75718/P07711/Q14112/Q16832/P12109/Q15582/Q05707/O94769/O43405/P51884/P07585/Q9BXN1/Q92791/Q15113/P09486/O75578/P04085/P28300/P22303
2	GO:0048407	platelet-derived growth factor binding	3.12213e-06	P20908/P12109/P04085/P02458/P02452/P08123/P02461/P16234
2	GO:0030021	extracellular matrix structural constituent conferring compression resistance	6.23264e-05	P20774/Q06828/P51884/P07585/P21810/Q9BXN1/P98160/P51888
2	GO:0005178	integrin binding	0.000101053	Q8N2S1/Q13797/P20908/Q8IUX8/Q15582/P26012/Q07092/O94769/P35555/P57087/Q08043/O75578/Q96HF1/P60033/Q99500/P07942/O43854/Q76LX8/P02461/O75077/P55268/P12814/Q9Y4G6/P35443
2	GO:0050839	cell adhesion molecule binding	0.000198479	Q8N2S1/Q13797/P20908/P22061/P55287/Q6EMK4/P00533/Q9NQW6/P06733/Q9P273/Q8IZU9/Q96HC4/Q8IUX8/Q86UP0/Q15582/Q96TA1/P00338/P26012/Q07092/Q9NQC3/O94769/P35555/Q01082/P41091/P57087/P05783/P18206/P04075/P15311/Q08043/O95049/Q9P2S2/O75578/Q9ULB1/Q96HF1/P14618/P35611/P60033/P16870/Q99500/P23468/Q9UQB8/P07942/O43854/Q76LX8/Q12955/P02461/O75077/Q8N0W4/P55268/Q9Y446/Q14847/P12814/Q9Y4G6/P50895/P35443/P52907
2	GO:0016620	oxidoreductase activity, acting on the aldehyde or oxo group of donors, NAD or NADP as acceptor	0.000201672	P00352/P42330/P10515/P05091/P11177/P08559/O75891/Q3SY69/P47895/P04406/P51648
2	GO:0005509	calcium ion binding	0.000862644	Q8N2S1/Q9NS15/Q96A32/P02585/Q96PH1/P55287/P05452/Q9Y2J8/Q14112/Q96RR4/Q8IUX8/Q86UP0/O00418/P05976/Q13609/P22413/P07225/P31415/Q86YS3/P07911/O95302/P35555/P35556/Q9BXN1/Q12841/O00187/P16615/P09486/P32418/Q08043/P07949/P62166/O00339/Q8IZ41/Q9ULB1/P49746/P20807/P17655/Q15413/Q9Y6L7/P98160/Q15493/Q6V1P9/O43854/Q99435/Q76LX8/P23743/Q12797/O14958/Q6V0I7/P12814/P35443/Q63HQ2
2	GO:0016903	oxidoreductase activity, acting on the aldehyde or oxo group of donors	0.00126371	P00352/P42330/P10515/P05091/P11177/P08559/O75891/Q3SY69/P47895/P04406/P51648
2	GO:0005539	glycosaminoglycan binding	0.00132571	Q8N2S1/Q76M96/P20908/P05452/O75330/Q8TE58/Q5TAT6/P37173/O94769/P07585/P35555/P21810/Q15113/Q12841/P07093/P08311/P12644/P49746/Q99435/P12107/P51888/P35443/Q63HQ2/Q96PD5
2	GO:0003779	actin binding	0.00199733	Q8WVV4/Q5SNT2/P02585/P45378/Q9Y2M5/Q8IVF7/P00533/Q9NQW6/B2RTY4/Q96HC4/Q6H8Q1/Q96SB3/P48788/Q9ULJ8/Q04917/Q86VI3/Q01082/Q8TE67/Q6TDP4/P18206/P04075/P15311/P12882/Q9NP98/Q08043/Q8TF72/P35611/Q9NR12/Q92747/O75112/P46821/O60890/Q86XJ1/Q9NZQ9/Q27J81/Q9Y2J2/Q14847/P09493/P12814/Q96M98/Q9Y4G6/P52907/P07951
2	GO:0019838	growth factor binding	0.00246414	Q8N2S1/Q9NS15/P20908/P83110/Q6EMK4/P00533/P12109/P37173/P35052/Q14524/P04085/P02458/P02452/P08123/P02461/Q6YHK3/P01023/P16234/P08138
2	GO:0050840	extracellular matrix binding	0.00280303	Q68BL8/Q8TE58/Q15582/P35052/P07585/P21810/P09486/Q68BL7/P22303/P12107/P50895
2	GO:0004029	aldehyde dehydrogenase (NAD+) activity	0.0035908	P00352/P05091/O75891/Q3SY69/P47895/P51648
2	GO:0004030	aldehyde dehydrogenase [NAD(P)+] activity	0.0035908	P00352/P05091/O75891/Q3SY69/P47895/P51648
2	GO:0051015	actin filament binding	0.00546503	Q8WVV4/Q5SNT2/P02585/Q8IVF7/P00533/Q6H8Q1/Q96SB3/Q9ULJ8/Q86VI3/Q01082/Q6TDP4/P15311/P12882/Q08043/Q8TF72/P35611/Q92747/Q86XJ1/Q9NZQ9/Q14847/P09493/P12814/Q9Y4G6/P52907/P07951
2	GO:0008237	metallopeptidase activity	0.00593113	Q9BXP8/P08253/Q8N436/P78562/Q8TE58/Q96SM3/P15088/Q495T6/Q8N4T0/O95428/Q9UKU6/Q9NZ08/P16870/Q9Y6L7/P51512/Q8TE59/Q76LX8/P58397/Q9UKP4/O95450/O75077/O43895
2	GO:0051287	NAD binding	0.0127149	P49821/Q9UBQ7/P00352/Q16798/Q13423/P05091/Q9Y2S2/P47895/P04406/P21695/P80365
2	GO:0004222	metalloendopeptidase activity	0.0172874	Q9BXP8/P08253/P78562/Q8TE58/Q495T6/O95428/Q9Y6L7/P51512/Q8TE59/Q76LX8/P58397/Q9UKP4/O95450/O75077
2	GO:0004867	serine-type endopeptidase inhibitor activity	0.0172874	P12111/Q86UX2/Q02388/P07093/O95428/Q6YHK3/P36955/P01023/Q9HC57
2	GO:0008201	heparin binding	0.0199208	Q76M96/P20908/P05452/Q8TE58/Q5TAT6/O94769/P35555/Q15113/Q12841/P07093/P08311/P12644/P49746/Q99435/P12107/P51888/P35443
2	GO:0008307	structural constituent of muscle	0.0199208	Q96A32/Q13203/P05976/Q08043/P20807/Q12797/O94875/P09493/P07951
2	GO:0005200	structural constituent of cytoskeleton	0.0255898	P68363/P60709/P68133/P19012/Q01082/Q13509/Q01484/P68371/Q12955/O94875/Q9Y2J2/P09493/Q9Y4G6
2	GO:0030414	peptidase inhibitor activity	0.0283573	P01024/Q9H3Y0/P12111/P07225/Q86UX2/Q02388/P07093/O95428/P04406/Q6YHK3/P36955/P01023/Q9HC57
4	GO:0004888	transmembrane signaling receptor activity	7.36945e-06	O15354/Q14330/P51679/P17927/O60602/O00144/Q9NQS5/Q03167/Q86SQ6/O95136/Q14213/Q12805/Q9UM73/Q14289/Q9H6X2/Q6UX01/Q86VZ1/Q9BY15/P07333/O00451/Q01974/P30556/P55085/P04233/P35367/O94910/Q14626/P22897/Q08334/P18433/Q13651/Q15399/P01911/O00398/P24530/P30530/P46091/P25116/O75051/P08575/P29275/P08581/P05107/Q92729/P28476/Q49SQ1/P10721/Q9UPC5/Q8IZF5/P36897/P17948/P30532/P10586/P01903/P20701/P21730/Q8NER1/…
4	GO:0140375	immune receptor activity	0.00161434	P51679/P17927/Q14213/O00451/P04233/Q14626/Q08334/Q13651/P01911/Q49SQ1/P01903/P21730/P27930
4	GO:0042605	peptide antigen binding	0.0285557	P01911/Q92585/Q01650/P82251/P01903
4	GO:0005178	integrin binding	0.0285557	P23142/P78310/P56199/P07942/P13612/O95136/P50281/P11215/Q96AC1/P23229/P13796/P07996/O14495/O00622/P05107/O15230/P20701/Q9Y5C1
4	GO:0019955	cytokine binding	0.0285557	Q92626/P51679/P13612/Q03167/Q14213/P07333/P04233/Q14626/P07996/Q13651/P10721/Q86YC3/P36897/P27930
4	GO:0004713	protein tyrosine kinase activity	0.0345107	P42684/Q86Z02/O43781/Q13627/Q12805/Q9UM73/Q14289/P11274/P07333/Q01974/P08631/P30530/P08581/P52333/P10721/P17948/O14733
5	GO:0051082	unfolded protein binding	0.00435086	P25686/P07900/Q9Y4W6/P31689/P11142/P48643/P11021/Q99832/Q96EY1/Q8TAA5/Q9UQ90/P61758/P10809/P25685
5	GO:0051087	chaperone binding	0.0387668	P25686/Q9HCN8/P31689/P11142/P11021/Q9BVA6/O00499/Q9NZJ4/P02786/Q8TAA5/P10809/P25685
5	GO:0140101	catalytic activity, acting on a tRNA	0.0387668	Q9H3H1/Q9UGM6/Q6PI48/Q5T160/Q9Y606/O75648/Q9H0R6/Q9H777/Q96GW9/P26639/P56192/Q13686/Q9NP81/Q7L3T8
5	GO:0004812	aminoacyl-tRNA ligase activity	0.0387668	Q9UGM6/Q6PI48/Q5T160/Q96GW9/P26639/P56192/Q9NP81/Q7L3T8
5	GO:0016875	ligase activity, forming carbon-oxygen bonds	0.0387668	Q9UGM6/Q6PI48/Q5T160/Q96GW9/P26639/P56192/Q9NP81/Q7L3T8
5	GO:0050811	GABA receptor binding	0.0387668	A6NL88/Q9UPV9/P67775/O60296
5	GO:0016212	kynurenine-oxoglutarate transaminase activity	0.041291	Q16773/Q8N5Z0/Q6YP21
5	GO:0036137	kynurenine aminotransferase activity	0.041291	Q16773/Q8N5Z0/Q6YP21
6	GO:0140098	catalytic activity, acting on RNA	5.65118e-07	Q9NPD3/Q9H6E5/Q8N1G4/Q15024/Q9P2J5/Q8IY81/Q96BT7/Q8TBZ6/P42285/Q9H0S4/P46087/Q8N8A6/Q9UBP6/Q9H974/P23381/O75818/Q6IPR3/Q9Y2L1/Q9NW08/Q9GZS1/Q8TDD1/Q01780/Q9H5U6/Q96P11/Q6NYC1/Q96IZ6/O43709/P54136/O95602/Q9NVP1/P26640/Q13206/Q96GQ7/Q13868/Q9H5Z1/O95707/O43414/Q9Y6V7/Q9NY93/Q96G46/Q9H8H2/P54577/P49588/Q9BV44
6	GO:0140640	NA	5.90087e-06	Q9NPD3/Q9H6E5/Q8N1G4/Q14839/P46063/Q15024/Q9P2J5/Q8IY81/Q96BT7/Q8TBZ6/P42285/Q9H0S4/P46087/Q8N8A6/Q9UBP6/Q9H974/P23381/O75818/Q9ULG1/Q6IPR3/Q9Y2L1/Q8N414/P49959/Q9NW08/Q9GZS1/Q8TDD1/Q01780/Q9H5U6/Q96P11/Q6NYC1/Q96IZ6/O43709/Q53H47/P54136/O95602/Q9NVP1/P26640/Q13206/Q96GQ7/Q13868/Q9H5Z1/O95707/O43414/P13984/Q9Y6V7/Q9Y265/Q9NY93/Q96G46/Q9H8H2/Q99638/O95985/P54577/Q9Y230/P49588/Q9BV44
6	GO:0036402	proteasome-activating ATPase activity	6.04125e-06	P43686/P62333/P17980/P62191/P35998/P62195
6	GO:0016887	ATPase activity	9.51871e-06	P17987/Q9HAQ2/Q14839/P43686/P46063/P62333/P42285/Q9H0S4/Q9NTJ3/Q8N8A6/Q9ULG1/P49368/O15066/Q8TDD1/P53384/P17980/P62191/Q9NVP1/Q13206/Q9NQ11/P40227/O43896/Q96GQ7/Q9H5Z1/P13984/Q9Y6V7/O43933/Q9Y265/Q9NY93/Q13608/Q9H8H2/P55072/Q9Y230/P28288/P35998/P50990/P62195
6	GO:0008135	translation factor activity, RNA binding	9.96546e-06	Q8NE71/O75821/Q92616/P13639/P05198/Q8N5X7/P68104/Q7Z2Z2/Q9BY44/O15371/B5ME19/P55884/P49770/P15170/Q9NR50/Q9UI10/P57772
6	GO:0090079	translation regulator activity, nucleic acid binding	2.27667e-05	Q8NE71/O75821/Q92616/P13639/P05198/Q8N5X7/P68104/Q7Z2Z2/Q9BY44/O15371/B5ME19/P55884/P49770/P34896/P15170/Q9NR50/Q9UI10/P57772
6	GO:0043021	ribonucleoprotein complex binding	4.67866e-05	P46379/Q9Y3F4/Q92616/P13639/Q9HAV4/P05198/Q00839/Q96D46/P41227/O94822/Q9UHB9/Q99543/Q7Z2Z2/Q9BY44/P06748/O14744/Q9UM00/O95202/Q14137/Q15155/P57772
6	GO:0045182	translation regulator activity	4.67866e-05	Q8NE71/O75821/Q92616/P13639/P05198/Q8N5X7/P68104/P19525/Q7Z2Z2/Q9BY44/O15371/B5ME19/P55884/P49770/P34896/P15170/Q9NR50/Q9UI10/P57772/P49588
6	GO:0070003	threonine-type peptidase activity	4.67866e-05	Q99436/P25789/P28074/P19440/Q7L266/P28070/P49721/P28072
6	GO:0000049	tRNA binding	4.94385e-05	Q96BT7/Q8TBZ6/Q9HAV4/Q9UBP6/O95163/Q2VPK5/P68104/Q9H0A0/Q9BY44/Q86U90/P54136/P54577/P57772/P49588/P05455
6	GO:0140657	NA	0.000277347	P17987/Q9HAQ2/Q14839/P43686/P46063/P62333/P42285/Q9H0S4/Q9NTJ3/P35670/Q8N8A6/Q9ULG1/Q8TD57/P49368/P49959/O15066/Q8TDD1/P53384/P17980/P62191/Q9NVP1/Q04656/Q13206/Q9NQ11/P40227/O43896/Q96GQ7/P38606/Q9H5Z1/P13984/Q9Y6V7/O43933/Q9Y265/Q9NY93/Q14204/Q13608/Q9H8H2/P35580/P55072/P04637/Q9Y230/P28288/P35998/P50990/P62195
6	GO:0043130	ubiquitin binding	0.000349601	Q9Y263/P45974/O95071/Q04323/P54727/Q8TAT6/P68543/Q16186/Q9UJY5/Q92783/Q9UBN7/Q9H0E2/Q9BYM8/Q9UNZ2/Q86VN1/Q9H1I8
6	GO:0004298	threonine-type endopeptidase activity	0.000514888	Q99436/P25789/P28074/P28070/P49721/P28072
6	GO:0070628	proteasome binding	0.00091446	O00487/P46379/P54727/P54578/Q16186/Q92530
6	GO:0140101	catalytic activity, acting on a tRNA	0.00124121	Q8N1G4/Q9P2J5/Q96BT7/Q8TBZ6/Q9UBP6/Q9H974/P23381/O75818/Q6IPR3/Q96IZ6/P54136/P26640/O95707/Q96G46/P54577/P49588/Q9BV44
6	GO:0043022	ribosome binding	0.00164504	P46379/Q92616/P13639/P05198/P41227/Q9UHB9/Q99543/Q7Z2Z2/Q9BY44/Q9UM00/O95202/Q15155
6	GO:0003743	translation initiation factor activity	0.00291011	O75821/P05198/Q8N5X7/Q9BY44/O15371/B5ME19/P55884/P49770/Q9NR50/Q9UI10
6	GO:0032182	ubiquitin-like protein binding	0.00291011	Q9Y263/P45974/O95071/Q04323/P54727/Q8TAT6/P68543/Q16186/Q9UJY5/Q92783/Q9UBN7/Q9H0E2/Q9BYM8/Q9UNZ2/Q86VN1/Q9H1I8
6	GO:0016874	ligase activity	0.00291011	O95922/Q8N1G4/O95352/Q9P2J5/P22314/P17812/P23381/A0AVT1/P48637/O15067/P54136/P26640/P38606/P54577/P49588/Q14679/Q9Y4R7/P11586/A6NK58
6	GO:0008173	RNA methyltransferase activity	0.00553874	Q8IY81/Q96BT7/Q8TBZ6/P46087/Q9UBP6/Q6IPR3/Q9H5U6/Q96P11/Q96IZ6/O43709/Q9BV44
6	GO:0008408	3'-5' exonuclease activity	0.00642782	Q9NPD3/Q15024/Q8N9H8/Q9GZR2/Q9Y2L1/P49959/Q01780/Q13868/O43414/Q99638
6	GO:0003729	mRNA binding	0.00949755	Q9NPD3/Q9H6E5/O76021/Q9BVP2/Q9Y3F4/Q9HAV4/Q00839/Q8N5C6/Q9BY44/O15371/O75533/Q15397/P12270/Q12906/O75150/P34896/Q9UQ35/Q08170/Q96B26/P08621/Q96AE4/P35580/P04637/P57772/Q92945/P05455
6	GO:0140296	general transcription initiation factor binding	0.0100784	Q00839/Q8N122/Q9GZS1/P62191/Q9NWK9/Q9Y265/P04637/Q9Y230/P62195
6	GO:0001094	TFIID-class transcription factor complex binding	0.0169828	Q9NWK9/Q9Y265/P04637/Q9Y230
6	GO:0140597	NA	0.0191479	Q8N766/Q9NPA0/Q9P0I2/Q9Y3B6/O95817
6	GO:0005375	copper ion transmembrane transporter activity	0.0197908	P35670/Q04656/P49281
6	GO:0140104	molecular carrier activity	0.0208338	Q9HAV4/Q8N766/P35658/Q9NPA0/Q04656/Q14974/Q9P0I2/Q9Y3B6/O95817
6	GO:1990381	ubiquitin-specific protease binding	0.0245611	P46379/P60484/Q9Y3E7/Q00610/P55072
6	GO:0016741	transferase activity, transferring one-carbon groups	0.0254725	Q8IY81/Q96BT7/Q8TBZ6/Q8N6R0/P46087/Q9UBP6/O95671/Q6IPR3/Q9H5U6/Q96P11/O14744/Q96IZ6/O43709/Q53H47/Q15022/Q6P2P2/P34896/P51580/Q96KQ7/Q9BV44/Q5T280
6	GO:0003724	RNA helicase activity	0.0269631	P42285/Q9H0S4/Q8N8A6/Q8TDD1/Q9NVP1/Q13206/Q96GQ7/Q9H5Z1/Q9Y6V7/Q9NY93/Q9H8H2
6	GO:0008186	RNA-dependent ATPase activity	0.0269631	P42285/Q9H0S4/Q8N8A6/Q8TDD1/Q9NVP1/Q13206/Q96GQ7/Q9H5Z1/Q9Y6V7/Q9NY93/Q9H8H2
6	GO:0008168	methyltransferase activity	0.0281169	Q8IY81/Q96BT7/Q8TBZ6/Q8N6R0/P46087/Q9UBP6/O95671/Q6IPR3/Q9H5U6/Q96P11/O14744/Q96IZ6/O43709/Q53H47/Q15022/Q6P2P2/P51580/Q96KQ7/Q9BV44/Q5T280
6	GO:0004386	helicase activity	0.0281169	Q14839/P46063/P42285/Q9H0S4/Q8N8A6/P49959/Q8TDD1/Q9NVP1/Q13206/Q96GQ7/Q9H5Z1/P13984/Q9Y6V7/Q9Y265/Q9NY93/Q9H8H2/Q9Y230
6	GO:0032977	membrane insertase activity	0.0321458	Q8N766/Q9NPA0/Q9P0I2/Q9Y3B6
6	GO:0036435	K48-linked polyubiquitin modification-dependent protein binding	0.0321458	Q04323/Q8TAT6/P55072/Q92890
6	GO:0031593	polyubiquitin modification-dependent protein binding	0.0325708	P46379/Q04323/P54727/Q8TAT6/P55036/Q9UBN7/P55072/Q92890
7	GO:0004842	ubiquitin-protein transferase activity	0.032531	Q9UDY8/Q8N1E6/P21580/O60291/Q8WZ73/Q96J02/Q8IWR1/P14373/Q7Z569/Q9Y4K3/O00237/Q9H0F5/Q6ZMZ0/Q96A37/Q969V5/Q8TCJ0/Q9C040/A8MQ27/P53804/Q14527/Q86T96/O00623/Q7Z3V4/Q5T0T0/Q5M7Z0/Q9HCI7/Q8N806/Q99496/Q9P2J3/Q8WU17
7	GO:0061630	ubiquitin protein ligase activity	0.0369185	O60291/Q8WZ73/Q96J02/Q8IWR1/P14373/Q7Z569/Q9Y4K3/O00237/Q9H0F5/Q6ZMZ0/Q96A37/Q969V5/Q9C040/A8MQ27/Q14527/Q86T96/Q7Z3V4/Q5T0T0/Q5M7Z0/Q9HCI7/Q8N806/Q99496/Q8WU17
7	GO:0019787	ubiquitin-like protein transferase activity	0.0369185	Q9UDY8/Q8N1E6/P21580/O60291/Q8WZ73/Q96J02/Q8IWR1/P14373/Q7Z569/Q9Y4K3/O00237/Q9H0F5/Q6ZMZ0/Q96A37/Q969V5/Q8TCJ0/Q9C040/A8MQ27/P53804/Q14527/Q86T96/O00623/Q7Z3V4/Q5T0T0/Q5M7Z0/Q9HCI7/Q8N806/Q99496/Q9P2J3/Q8WU17
7	GO:0050321	tau-protein kinase activity	0.0369185	Q9Y2K2/Q16816/Q13464/P15735/P49841/Q13131
7	GO:0061659	ubiquitin-like protein ligase activity	0.0369185	O60291/Q8WZ73/Q96J02/Q8IWR1/P14373/Q7Z569/Q9Y4K3/O00237/Q9H0F5/Q6ZMZ0/Q96A37/Q969V5/Q9C040/A8MQ27/Q14527/Q86T96/Q7Z3V4/Q5T0T0/Q5M7Z0/Q9HCI7/Q8N806/Q99496/Q8WU17
8	GO:0140098	catalytic activity, acting on RNA	2.87252e-10	Q9BXR0/P41250/Q92620/O60306/P22087/Q13283/Q96FB5/O00442/Q8NBA8/Q7L7V1/Q9H9Y6/Q9NXH9/P60842/P78346/P12081/O00584/P26639/Q06265/Q9NUP7/Q92900/Q08J23/Q8NCE0/Q8IY37/O43776/Q7Z5W3/P57081/Q32P41/Q9NVU0/Q92979/Q9UNQ2/Q96FX7/Q9ULX3/Q9H9G7/Q9NQT4/Q9GZR7/P26640/P49591/Q9NSD9/P19388/O14802/Q6PIY7/Q9P2P1/Q99575/Q8NHQ9/Q96GM8/Q8IZ69/Q96G46/Q9NQT5/P52434/Q9Y285
8	GO:0140640	NA	3.28799e-07	Q9BXR0/Q3L8U1/P41250/Q92620/O60306/P22087/Q13283/Q96FB5/O00442/Q8NBA8/Q7L7V1/Q9H9Y6/Q9NXH9/Q9Y253/P11387/P60842/P78346/P12081/O00584/P26639/Q06265/Q9NUP7/Q92900/Q08J23/Q8NCE0/Q8IY37/O43776/Q7Z5W3/P57081/Q32P41/Q9NVU0/Q96S55/Q92979/Q9UNQ2/Q96FX7/Q9ULX3/Q9H9G7/Q9NQT4/Q9GZR7/Q92878/P26640/P49591/Q9UBZ4/Q9NSD9/P18858/P19388/O14802/Q6PIY7/Q9P2P1/Q99575/Q8NHQ9/Q96GM8/Q8IZ69/Q96G46/Q7Z2E3/Q9NQT5/P52434/…
8	GO:0140101	catalytic activity, acting on a tRNA	1.78372e-05	Q9BXR0/P41250/Q8NBA8/Q9NXH9/P78346/P12081/P26639/Q9NUP7/Q08J23/Q8NCE0/O43776/Q7Z5W3/P57081/Q32P41/Q96FX7/P26640/P49591/Q9NSD9/Q99575/Q96G46/Q9Y285
8	GO:0030515	snoRNA binding	3.39568e-05	Q13895/Q14692/Q12788/P78316/Q9UHK0/Q68CQ4/Q8IY37/Q9Y2X3/Q2NL82/O43818
8	GO:0034511	U3 snoRNA binding	0.000101122	Q14692/Q12788/Q68CQ4/Q8IY37/Q2NL82/O43818
8	GO:0008173	RNA methyltransferase activity	0.00395731	P22087/Q96FB5/Q9NXH9/Q9NUP7/Q08J23/Q7Z5W3/P57081/Q32P41/Q92979/Q9UNQ2/Q96FX7/Q8IZ69
