# Supplementary material for: Population transcriptogenomics highlights impaired metabolism and small population sizes in tree frogs living in the Chernobyl Exclusion Zone
Source: BMC Biol. 2023 Jul 31;21:164. doi: 10.1186/s12915-023-01659-2 (PMC10391870; doi:10.1186/s12915-023-01659-2)
Supplement: Supplementary file 9 — Additional file 9: Table S7. Enrichment of GO Biological Process after dose–response modelling of contig expression by Dromics. [file 12915_2023_1659_MOESM9_ESM.xlsx]

## Sheet: resego.BP2.dfBMD
Table S7
ID	Description	qvalue	geneID
GO:0016570	histone modification	0.00814844	Q9UBN7/Q7Z6Z7/P50750/Q86X55/Q92993/Q14839/Q99497/Q5S007/Q16531/Q8IXJ9/O00167/Q92800/Q9H3R0/Q9UPP1/Q92541/Q9UKL0/Q8IWV8/O94874/Q8WYB5/Q969T9/Q6KC79/P23771/Q92830/Q92769/P01344/Q03164/Q9BVI0/O95071/P35232/O75151/P46100/Q6W2J9/Q5UIP0/Q96ST2/Q9P2K3/Q16512/Q96L91/Q13127/Q9H7B4/P12755/P17947/Q6P1X5/Q16514/O60907/P46736/Q9H9B1/Q86UY6/Q92794/Q9GZZ1/Q6ZMT4/Q9Y4A5/Q9BYE7/Q8WYH8/Q86SE9/Q13620/Q15788/P20248/…
GO:0030855	epithelial cell differentiation	0.0101722	Q9UK73/Q9NYB9/Q12841/O14773/P50416/Q8IXJ9/P78504/P21453/P24530/P31751/P43268/P21802/O75369/Q9Y5J3/P15408/P00519/Q9GZV5/P23771/Q4KMQ1/Q9UIH9/P04083/Q92769/P57073/P20073/Q14469/P05412/Q9Y2Q3/Q06413/Q12965/Q9UM54/B2RTY4/P18848/O00712/Q14980/P00558/P35713/Q8WZ75/P46100/Q9P0M6/Q9P0K8/P51817/P16471/Q9P287/Q9BUT1/P10276/P13631/P24385/Q9H479/P12931/Q13043/P21796/O96014/P47989/P61073/P42574/Q9BSQ5/O43474/…
GO:0071396	cellular response to lipid	0.0101722	Q9UBN7/Q96RU8/Q15025/Q86X55/Q92993/Q9UDY8/P08910/Q99497/Q99623/P50416/Q16526/O95477/P24530/P21802/Q6IQ32/Q9H3R0/O94885/O94874/Q969T9/P00519/O15552/Q9Y2X7/P04083/Q92769/Q14103/Q14469/Q02556/Q06413/P08253/P22897/P46934/O95071/Q9H446/P35232/P11309/Q8TB36/Q16512/Q9NRY6/P62826/P10276/P13631/Q13127/Q9HC29/O00141/Q9H7B4/P56693/P17947/P12931/P32119/P30536/O96014/Q92570/Q96PD7/P20248/O75116/O15516
GO:1902106	negative regulation of leukocyte differentiation	0.0160023	Q96RU8/O95633/Q14314/P17927/P10071/P04083/O15347/O15105/P21359/Q969H0/P10276/P32119/O15455/P02747/O75159/Q9Y5Q3
GO:0050821	protein stabilization	0.0160023	O75955/Q99653/Q99497/Q99623/P54764/Q2M2I8/Q9UL25/P21333/Q14149/Q86Y82/P28799/O00291/O15105/P35232/P11309/P23284/Q969H0/Q9NQC3/Q99933/Q13043/O60907/O76024/O00258/Q9H2J4/Q969V5/Q93008/Q96JB2
GO:0002237	response to molecule of bacterial origin	0.0160023	Q96RU8/Q15025/Q9UDY8/P30048/P21554/O95477/P24530/P21802/Q9NYJ8/O94885/P01100/P00519/Q9Y2X7/Q92769/Q02556/Q13568/Q08397/O43541/Q06413/P22897/Q96G74/Q96RT1/Q9NRY6/P10276/Q9HC29/P17947/P12931/P32119/P30536/P21730/P19320/Q16644/P42574
GO:1903707	negative regulation of hemopoiesis	0.0160023	Q96RU8/O95633/Q14314/P17927/P10071/P04083/O15347/O15105/P21359/Q969H0/P10276/P32119/O15455/P02747/O75159/Q9Y5Q3
GO:0006979	response to oxidative stress	0.0160023	Q9UBN7/O00506/Q13162/O43566/P30048/O75475/Q96T60/Q99497/Q5S007/Q6ZVD7/Q6IQ32/P01100/P00519/Q9UJ14/O15354/Q96SL4/P04083/Q92769/P30519/P04792/P05412/P22460/P27540/P08253/P18848/Q06830/Q9P2K5/Q9H446/Q04656/Q9NX46/Q8N573/Q969H0/Q13127/P12931/P32119/P09493/P55851/Q14191/P18887/Q92626/Q92570/P42574/O75882/Q12891/P30041/Q14145
GO:0072073	kidney epithelium development	0.0160023	Q8IXJ9/Q12959/P78504/P24530/P54764/P21802/Q9GZV5/P23771/P10071/Q9UIH9/P57073/Q14469/O43541/O15105/Q06413/Q12965/P40424/P10276/Q9H116/Q96J92/O96014/O43312
GO:0046777	protein autophosphorylation	0.0183344	Q92878/Q14956/O00506/Q99653/P49761/Q5S007/P07333/P54764/P21802/Q2M2I8/Q8IWU2/Q96Q15/P42345/P00519/Q9HBH9/P05412/P10721/P20794/P49959/O15146/P51955/Q8N4C8/P22413/P11309/P51817/P08575/P12931/Q13043/O94804/Q06418/Q16644/Q9UL54
GO:0060711	labyrinthine layer development	0.0183344	Q15363/Q8N3E9/P21802/Q9Y5J3/Q14469/O00622/P17275/Q9NR09/Q86V25/Q15788/O14543
GO:0031647	regulation of protein stability	0.0183344	Q9UBN7/O75955/O14908/Q99653/Q99497/Q99623/Q5S007/P54764/Q2M2I8/Q9UL25/P21333/Q14149/Q86Y82/Q92830/P28799/O00291/O15105/P35232/P11309/P23284/Q969H0/Q96QK1/Q9NQC3/Q99933/P12931/Q13043/O60907/O76024/O00258/Q9H2J4/Q969V5/Q96AB3/Q93008/Q96JB2/P42574/P60033
GO:0032496	response to lipopolysaccharide	0.0183344	Q96RU8/Q15025/Q9UDY8/P30048/P21554/O95477/P24530/P21802/Q9NYJ8/O94885/P01100/P00519/Q9Y2X7/Q92769/Q02556/Q08397/O43541/Q06413/P22897/Q96G74/Q96RT1/Q9NRY6/P10276/Q9HC29/P17947/P12931/P32119/P30536/P19320/Q16644/P42574
GO:0048514	blood vessel morphogenesis	0.0183344	O96013/Q14956/Q8N3E9/Q6UVK1/P29279/Q4VCS5/P78504/Q16610/P21453/Q68CP9/Q86Z02/P21802/O95208/P21333/Q9NY15/O94885/Q9Y5J3/P00519/P28799/P04083/P07355/Q14469/P04792/O00622/P05412/P17275/Q9Y4K0/O15105/P98177/P08253/Q15746/Q12965/P21359/Q9UHF1/P00558/P19174/P35713/Q8WZ75/Q969H0/Q8WWQ8/Q9P0K8/P51817/P25106/Q9P266/P21673/P17947/Q13586/Q13043/Q13207/O15455/P21730/O96014/P47989/P61073/Q9H2J4/Q86V25/Q9BSQ5/…
GO:0009617	response to bacterium	0.0183344	Q96RU8/Q15025/Q9UDY8/P30048/P21554/O95477/P24530/P21802/Q9NYJ8/Q9NY15/O94885/P01100/P00519/P28799/Q9Y2X7/Q92769/Q02556/Q13568/Q08397/O43541/Q06413/P22897/O00712/Q96EP0/Q8WWQ8/Q96G74/Q96RT1/P16471/Q9NRY6/Q9P2E3/P10276/Q9HC29/P17947/P12931/P32119/P30536/O15455/O60602/P04003/P21730/P19320/Q16644/P42574/Q96RW7
GO:0034405	response to fluid shear stress	0.0183344	O95477/O43541/O15105/Q06413/P08253/Q99571/P12931/O43474/O75159/O43312
GO:0060716	labyrinthine layer blood vessel development	0.0183344	Q15363/Q8N3E9/Q9Y5J3/Q14469/O00622/P17275/Q86V25
GO:0030316	osteoclast differentiation	0.0183344	O95633/P07333/P01100/P42345/Q9Y5X0/P07355/P17275/P21359/Q969H0/P12931/O15455/Q38SD2/O95388/P60033/Q9Y5Q3
GO:0019827	stem cell population maintenance	0.0183344	P26196/P78504/Q9H3R0/Q8IY18/Q92541/Q6KC79/Q92830/Q14469/P10721/Q9Y4K0/Q15154/Q5UIP0/Q13127/O00512/P12755/P17947/O43679/Q9UQE7/O60244/O43474/Q93074
GO:0061005	cell differentiation involved in kidney development	0.0183344	Q8IXJ9/P78504/P24530/Q9GZV5/P23771/P10071/Q9UIH9/Q14469/Q06413/Q12965/P51817/O43312
GO:0040017	positive regulation of locomotion	0.0183344	Q9UBN7/Q14956/P46109/P07333/Q14185/P21453/Q7Z7M0/P54764/P31751/O94885/P42345/P00519/Q6KC79/P23771/P04899/Q14451/P28799/P04083/P25054/P04792/O00622/P05412/P10721/P07942/P98177/P08253/Q15746/O00159/P20783/Q99571/Q15077/P19174/Q04656/Q96QK1/P25106/Q9NQC3/Q8WUJ3/Q9P266/P08575/P57087/P15153/P17947/P12931/Q13043/P21730/O96014/P61073/Q92570/O43707/P49757/O60462/O95388/O75116
GO:0030335	positive regulation of cell migration	0.0183344	Q9UBN7/Q14956/P46109/P07333/Q14185/P21453/P54764/P31751/O94885/P42345/P00519/Q6KC79/P23771/P04899/Q14451/P28799/P04083/P25054/P04792/O00622/P05412/P10721/P07942/P98177/P08253/Q15746/O00159/P20783/Q99571/Q15077/P19174/Q04656/P25106/Q9NQC3/Q8WUJ3/Q9P266/P08575/P57087/P15153/P17947/P12931/Q13043/P21730/O96014/P61073/Q92570/O43707/P49757/O60462/O95388/O75116
GO:1990748	cellular detoxification	0.0183344	Q9NP58/Q13162/P30048/Q99497/Q96SL4/Q9Y2Q3/Q06830/Q8TC12/P11309/Q04656/P32119/Q92626/P78417/P30041
GO:0098727	maintenance of cell number	0.0183344	P26196/P78504/Q9H3R0/Q8IY18/Q92541/Q6KC79/Q92830/Q14469/P10721/Q9Y4K0/Q15154/Q5UIP0/Q13127/O00512/P12755/P17947/O43679/Q9UQE7/O60244/O43474/Q93074
GO:0002252	immune effector process	0.0191991	Q9Y6F1/Q14314/Q9UDY8/Q99623/P17927/Q9H2U1/Q92608/P78504/O00602/P42345/P00519/P23771/P36915/O15552/P28799/P04083/Q02556/P10721/Q8NES3/O15105/Q06830/Q9NR97/P35232/Q04656/Q8TD43/Q5UIP0/Q9NVJ2/Q16512/P08575/P15153/P10276/Q9HC29/P17947/P12931/P32119/O15455/P02747/P00736/P04003/Q92570/O75923/P22681/O95219/O75159/P60033
GO:0001655	urogenital system development	0.024057	Q9UK73/Q5S007/P46109/P63010/Q8IXJ9/Q12959/P78504/P24530/P54764/P21802/Q6KC79/Q9GZV5/P23771/Q02742/P10071/Q9UIH9/P04083/Q9NRZ9/P57073/Q14469/O43541/O15105/Q06413/P08253/Q9ULZ9/Q12965/P21359/P40424/P51817/P16471/P10276/P13631/Q9H116/Q96J92/O76024/O96014/Q12891/O95470/Q15493/O43312
GO:0030318	melanocyte differentiation	0.0243658	P24530/P10071/P29992/P10721/Q06413/P22413/P56693/Q9H2I8
GO:2000147	positive regulation of cell motility	0.0268019	Q9UBN7/Q14956/P46109/P07333/Q14185/P21453/P54764/P31751/O94885/P42345/P00519/Q6KC79/P23771/P04899/Q14451/P28799/P04083/P25054/P04792/O00622/P05412/P10721/P07942/P98177/P08253/Q15746/O00159/P20783/Q99571/Q15077/P19174/Q04656/P25106/Q9NQC3/Q8WUJ3/Q9P266/P08575/P57087/P15153/P17947/P12931/Q13043/P21730/O96014/P61073/Q92570/O43707/P49757/O60462/O95388/O75116
GO:0072009	nephron epithelium development	0.0317008	Q8IXJ9/Q12959/P78504/P24530/Q9GZV5/P23771/P10071/Q9UIH9/P57073/Q14469/Q06413/Q12965/P40424/Q9H116/Q96J92/O96014/O43312
GO:0097237	cellular response to toxic substance	0.0324453	Q9NP58/Q13162/P30048/Q99497/Q96SL4/Q9Y2Q3/Q06830/Q8TC12/P11309/Q04656/P32119/Q92626/P78417/P30041
GO:0002683	negative regulation of immune system process	0.0324453	Q9Y6F1/Q96RU8/O95633/Q14956/Q14314/P21554/P17927/Q12959/P10071/P28799/P04083/O15347/O15105/P21359/P19174/Q969H0/Q16512/P08575/P10276/Q9HC29/P17947/P12931/P32119/O15455/P02747/P04003/Q06418/Q9H239/Q969V5/Q8TB24/P42574/Q13574/O14544/O75159/Q9Y5Q3
GO:0002700	regulation of production of molecular mediator of immune response	0.0340269	Q9Y6F1/Q9UDY8/Q99623/P17927/Q9H2U1/P23771/O15552/P10721/O15105/P35232/Q8TD43/Q5UIP0/Q16512/P08575/Q9HC29/O15455/Q92570/P60033
GO:0098754	detoxification	0.0340269	Q9NP58/Q13162/Q15311/P30048/Q99497/Q96SL4/Q9Y2Q3/Q06830/Q8TC12/P11309/Q04656/P32119/Q92626/P78417/P30041
GO:0051272	positive regulation of cellular component movement	0.0340269	Q9UBN7/Q14956/P46109/P07333/Q14185/P21453/P54764/P31751/O94885/P42345/P00519/Q6KC79/P23771/P04899/Q14451/P28799/P04083/P25054/P04792/O00622/P05412/P10721/P07942/P98177/P08253/Q15746/O00159/P20783/Q99571/Q15077/P19174/Q04656/P25106/Q9NQC3/Q8WUJ3/Q9P266/P08575/P57087/P15153/P17947/P12931/Q13043/P21730/O96014/P61073/Q92570/O43707/P49757/O60462/O95388/O75116
GO:0035850	epithelial cell differentiation involved in kidney development	0.0340269	Q8IXJ9/P78504/P24530/Q9GZV5/P23771/Q9UIH9/Q06413/Q12965/P51817/O43312
GO:0042743	hydrogen peroxide metabolic process	0.036877	Q9UBN7/Q13162/P30048/Q99497/Q06830/P15153/P32119/Q92626
GO:0030099	myeloid cell differentiation	0.036877	Q96RU8/O95633/P30048/P07333/P78504/Q9UKL0/O94874/P01100/P42345/P23771/Q9Y5X0/P07355/O15347/Q02556/P05412/P17275/P10721/P27540/Q06413/P21359/Q9NRH2/Q969H0/P51817/P10276/P13631/Q02094/P17947/P12931/O15455/P02747/Q38SD2/Q92794/P42574/O43781/O00625/O00203/O95388/P60033/Q9Y5Q3
GO:0007169	transmembrane receptor protein tyrosine kinase signaling pathway	0.036877	O43566/P46109/P07333/Q6UVK1/P29279/P54764/P31751/P21802/Q8IWU2/O95208/Q14678/P00519/P23771/P04899/Q14451/Q9Y2X7/O00291/P25054/P04792/P14735/P01344/P10721/Q13094/P27540/P98177/P08253/O15146/O00159/Q12965/P16333/P46934/P01138/P20783/P22413/P19174/Q969H0/Q96RT1/P16471/Q9NQC3/Q9P266/Q96QV1/P12931/Q13207/P49815/Q06418/P47989/Q16644/Q92570/P50461/P42574/O75815/Q13950/P22681/O60462/O95470/O14543/O43427/…
GO:0002828	regulation of type 2 immune response	0.0374154	Q16610/P23771/P04083/P10276/Q9HC29/O75159/P60033
GO:0018205	peptidyl-lysine modification	0.0374154	Q9UBN7/Q92993/Q99497/Q96PU4/Q92800/Q9H3R0/Q8IY18/Q92541/Q8WYB5/Q969T9/P23771/Q92830/Q9UIH9/Q9P0U3/Q92769/Q08397/Q9Y4K0/P27540/Q03164/Q9BVI0/Q04656/P46100/Q8TD43/Q6W2J9/Q5UIP0/Q96ST2/Q9P265/Q96L91/P49792/Q9H7B4/P17947/Q6P1X5/Q16514/Q969V5/Q9H9B1/Q86UY6/Q92794/Q9GZZ1/Q9Y4A5/Q8WYH8/Q15788/O15516/P56524
GO:0001892	embryonic placenta development	0.0374154	Q15363/Q8N3E9/P21802/Q9Y5J3/Q14469/P01344/O00622/P17275/P27540/Q9NR09/Q13043/Q86V25/Q15788/O14543
GO:0031400	negative regulation of protein modification process	0.0374154	Q5TBA9/Q96RU8/O43566/Q15363/Q99653/Q96T60/Q99497/Q5S007/P46109/Q16526/Q9H3R0/O94874/P00519/Q9GZV5/O75663/Q9NRM7/P04899/Q9UIH9/Q92769/P25054/P04792/P05412/O43541/O15105/P16333/P21359/P20783/O95071/Q9Y224/P22413/Q6W2J9/Q8N573/Q16512/P08575/Q9H7B4/P12755/P17947/P30536/P49815/P47989/P18887/Q38SD2/P42574/P22681/Q12891/O14543/Q15493/O75116/O75159/Q12834
GO:0048589	developmental growth	0.0374154	Q9UBN7/Q15363/Q16610/P21453/Q7Z7M0/Q68CP9/P21802/Q9UL25/Q92541/P42345/P00519/Q6KC79/Q9GZV5/P23771/Q92830/Q9NRM7/P10071/P04083/P01344/O15105/Q06413/O15146/P01138/P25929/Q9NZM3/Q8N4C6/P11309/P46100/P23284/Q9BZH6/P16471/Q9NQC3/Q9P265/Q6UXK2/P50542/Q9NP98/P10276/P13631/O00512/P56693/P12931/Q13043/Q13207/O96014/P61073/Q969V5/P52198/Q9NPJ1/Q93008/Q9BSQ5/Q8N2I9/O75882/O60462/O95470/O75312/P21926/O75602/…
GO:0001817	regulation of cytokine production	0.0374154	O75955/Q9BWF2/Q14956/Q92993/Q9UDY8/Q99497/Q5S007/P17927/P07333/Q9H2U1/O00602/Q9Y5K6/P00519/P23771/Q92830/O15552/Q9Y2X7/P04083/Q92769/P04792/Q02556/Q13568/P10721/P27540/O15105/P02686/O15553/P18848/Q9NR97/P35232/Q8TD43/Q96G74/Q96RT1/Q9UN36/P08575/P10276/Q04864/Q9HC29/P12931/P30536/O15455/O60602/P21730/O96014/Q969V5/Q92570/Q12891/O95388/O43474/O75116/O75159/P60033
GO:0002521	leukocyte differentiation	0.0374154	Q96RU8/O95633/Q14314/Q9UDY8/P17927/P07333/Q92608/P01100/P42345/P00519/P23771/Q92830/P10071/Q9Y5X0/P04083/P07355/O15347/Q02556/P05412/P17275/P10721/Q8NES3/O15105/P21359/P40424/Q04656/Q969H0/P08575/P10276/Q07890/P17947/P12931/P32119/O15455/P02747/Q06418/P19320/Q38SD2/O00625/O00203/Q13950/O95388/O75159/P60033/P56524/Q9Y5Q3
GO:0032637	interleukin-8 production	0.0374154	Q99497/O00602/O15552/P04083/Q9NR97/P08575/Q9HC29/O15455/O60602/Q12891/O43474
GO:0032677	regulation of interleukin-8 production	0.0374154	Q99497/O00602/O15552/P04083/Q9NR97/P08575/Q9HC29/O15455/O60602/Q12891/O43474
GO:1902003	regulation of amyloid-beta formation	0.0374154	O95197/Q9BZC7/P54764/A4D1B5/Q9NQC3/O75298/P42574/O75116
GO:0006325	chromatin organization	0.0374154	Q9UBN7/Q86X55/Q92993/Q14839/Q8IXJ9/Q68CP9/O00167/Q92800/Q9Y6X9/Q9H3R0/Q9UPP1/Q9UKL0/Q8IWV8/P45973/Q8WYB5/Q969T9/Q9Y294/P23771/Q92830/Q92769/Q9NRZ9/P01344/Q9Y4K0/Q03164/Q9P2R6/Q9BVI0/O75151/P46100/Q9ULG1/Q6W2J9/Q5UIP0/Q9P0M6/Q5T3J3/Q16512/Q7Z589/Q9P2E3/Q96L91/Q9HCK8/Q9H7B4/P17947/Q13569/P46736/Q9H9B1/Q92794/Q3L8U1/Q6ZMT4/Q9Y4A5/Q8WYH8/Q86SE9/A6NED2/O43156/Q15020/P56524
GO:0006936	muscle contraction	0.0374154	P24844/P51911/P29279/Q12959/P24530/P21333/P42345/Q9NZM1/P22460/P63252/P10721/O15105/Q13203/P12882/P13535/P35749/P05976/Q15746/Q99571/Q8TD43/Q14524/P53814/Q13207/P02585/P09493/P07951/P67936/P61073/Q14BN4/P50461/Q9NPJ1/O14958/O15547/Q92953/P78417/O75116
GO:0002573	myeloid leukocyte differentiation	0.0374154	Q96RU8/O95633/P07333/P01100/P42345/P23771/Q9Y5X0/P07355/P05412/P17275/P10721/P21359/Q969H0/P10276/P17947/P12931/O15455/P02747/Q38SD2/O00625/O00203/O95388/P60033/Q9Y5Q3
GO:0051347	positive regulation of transferase activity	0.0374154	Q92878/Q9UDY8/O00762/Q96T60/Q99497/Q99623/Q5S007/Q96BX8/Q8TDX7/P07333/O60832/Q12959/P54764/Q6ZVD7/P21802/Q8IWU2/Q9ULW0/Q9NYJ8/O94885/P42345/P00519/Q16763/Q14103/P01344/O00622/P10721/Q13094/P49959/O15146/P51955/P20783/Q9Y376/P35232/Q969H0/P16471/Q8WUJ3/P08575/P49792/P24385/Q9HC29/P12931/Q13043/O15455/Q06418/O96014/Q13574/P61968/O43474/Q9UL54/P60033/Q12834
GO:0003012	muscle system process	0.0374154	P50750/P24844/P51911/P29279/Q12959/P24530/P21333/P42345/Q9NZM1/Q9UIH9/Q92769/P22460/P63252/P10721/O15105/Q13203/P12882/P13535/P35749/P05976/Q15746/Q99571/Q8TD43/Q9NP98/Q14524/P53814/Q13207/P02585/P09493/P07951/P67936/P61073/Q14BN4/Q92570/P50461/Q9NPJ1/O14958/O15547/Q92953/P78417/O75116/P56524/O43819
GO:0045321	leukocyte activation	0.0383604	Q9Y6F1/Q14956/Q14314/Q9UDY8/Q99623/Q5S007/P21554/P17927/Q12959/Q92608/P42345/P00519/P23771/Q92830/P10071/P28799/P04083/Q9NRZ9/O15347/Q14469/Q02556/P01344/P05412/P10721/Q13094/Q8NES3/O15105/Q06413/P16333/Q06830/P40424/P35232/Q04656/Q5UIP0/Q16512/P08575/P15153/P10276/Q9HC29/Q6UUV7/Q07890/P17947/P12931/P32119/O15455/P21730/Q06418/P19320/P17036/Q92570/O75923/P42574/O00203/Q13950/P22681/Q12891/O95219/…
GO:0007507	heart development	0.0383604	Q15363/Q8IYR2/P46109/P63010/Q8N136/Q9H2U1/Q8IXJ9/P78504/P21453/Q7Z7M0/Q68CP9/P21802/Q9NYJ8/P21333/Q9Y5J3/P42345/Q6KC79/P23771/Q92830/P10071/P29992/Q5VXT5/Q14469/O00622/P05412/O43541/O15105/Q06413/P08253/P35749/P21359/P25929/P11309/P35713/Q6W2J9/Q9BZH6/Q9NQC3/P10276/Q13127/Q14524/Q13326/Q13043/Q13207/Q14188/P09493/P49815/P19320/O96014/P50461/Q9NPJ1/P42574/Q9BSQ5/P61968/O60462/O75116/Q92585/Q93074
GO:0010155	regulation of proton transport	0.0383604	Q99653/Q99497/Q99623/Q9BSH4/Q04656/O43707
GO:0042092	type 2 immune response	0.0383604	Q16610/P23771/P04083/P10276/Q9HC29/O75159/P60033
GO:0001819	positive regulation of cytokine production	0.0421773	O75955/Q9UDY8/Q99497/Q5S007/P07333/Q9H2U1/O00602/P00519/P23771/Q92830/O15552/P04083/Q92769/P04792/Q02556/Q13568/P10721/P27540/P02686/O15553/P18848/Q9NR97/P35232/P08575/P10276/Q9HC29/P12931/O15455/O60602/P21730/O96014/Q92570/Q12891/O75116/P60033
GO:0001822	kidney development	0.0421773	Q5S007/P63010/Q8IXJ9/Q12959/P78504/P24530/P54764/P21802/Q6KC79/Q9GZV5/P23771/Q02742/P10071/Q9UIH9/Q9NRZ9/P57073/Q14469/O43541/O15105/Q06413/Q9ULZ9/Q12965/P21359/P40424/P51817/P10276/Q9H116/Q96J92/O76024/O96014/Q12891/O95470/Q15493/O43312
GO:0050679	positive regulation of epithelial cell proliferation	0.0421903	Q16610/Q6ZVD7/P21802/P28799/P01344/P05412/P07942/P27540/P21359/Q9UHF1/P19174/Q04656/Q9NQC3/Q9P266/P24385/Q14524/Q9HC29/P21730/Q9H2J4/Q86V25/Q92570/O60462
GO:0060674	placenta blood vessel development	0.0421903	Q15363/Q8N3E9/Q9Y5J3/Q14469/O00622/P17275/Q86V25/O14543
GO:0060562	epithelial tube morphogenesis	0.0421903	Q15363/Q99623/P07333/Q12959/Q7Z7M0/P54764/Q6ZVD7/P21802/P00519/P23771/Q92830/P10071/P57073/Q14469/Q06413/P40424/P35713/P51817/P10276/P13631/Q96QV1/Q9H116/P12755/Q96J92/P12931/Q13043/Q13207/P49815/O96014/P61073/Q9NPJ1/P42574/Q9BSQ5/P61968/O43312/Q93074
GO:0008593	regulation of Notch signaling pathway	0.0421903	Q15063/P78504/Q2M2I8/O95208/Q9Y5J3/Q14469/P10721/Q8NES3/Q9UHF1/Q969H0/Q9Y644/Q9HC29/Q6UY11/P12931/Q9BUX1
GO:0002695	negative regulation of leukocyte activation	0.0422999	Q9Y6F1/Q14956/Q14314/P21554/P17927/Q12959/P10071/P28799/P04083/O15347/O15105/Q16512/P08575/P17947/P32119/Q06418/P42574/O14544/O75159
GO:0042744	hydrogen peroxide catabolic process	0.0424083	Q13162/P30048/Q06830/P32119/Q92626
GO:0043473	pigmentation	0.0424083	Q9NP58/P24530/P10071/P29992/Q92902/P10721/Q06413/P21359/P22413/Q04656/P56693/Q13207/Q9NPJ1/Q9H2I8/O75882/O00203
GO:0001525	angiogenesis	0.0424083	O96013/Q14956/Q8N3E9/Q6UVK1/P29279/Q4VCS5/P78504/Q16610/P21453/Q86Z02/P21802/O95208/P21333/Q9NY15/O94885/Q9Y5J3/P00519/P28799/P04083/P07355/P04792/O00622/P05412/Q9Y4K0/P98177/P08253/P21359/Q9UHF1/P00558/P19174/P35713/Q8WZ75/Q969H0/Q8WWQ8/Q9P0K8/P51817/P25106/Q9P266/P21673/Q13586/Q13043/O15455/P21730/P61073/Q9H2J4/Q86V25/O60462/O43474/O75116
GO:0042063	gliogenesis	0.0424083	Q12860/P46109/P07333/Q6UVK1/Q9BZC7/P54764/P31751/O94874/P42345/P00519/P10071/P28799/Q9UIH9/P04083/Q92769/P57073/Q14469/P07942/P21359/O00712/Q99571/Q9BRK3/Q9NQC3/P12755/P56693/P30536/P21730/P61073/P21926/Q93074
GO:0002366	leukocyte activation involved in immune response	0.0424083	Q9Y6F1/Q14314/Q9UDY8/P17927/Q92608/P42345/P00519/P23771/P28799/P04083/Q02556/P10721/Q8NES3/O15105/Q04656/Q5UIP0/P08575/P15153/P10276/P17947/Q92570/O75923/P22681/O95219/O75159/P60033
