# Supplementary material for: Population transcriptogenomics highlights impaired metabolism and small population sizes in tree frogs living in the Chernobyl Exclusion Zone
Source: BMC Biol. 2023 Jul 31;21:164. doi: 10.1186/s12915-023-01659-2 (PMC10391870; doi:10.1186/s12915-023-01659-2)
Supplement: Supplementary file 10 — Additional file 10: Table S8. Enrichment of GO Biological Process and GO Molecular functions in module eigengenes obtained from weighted gene co-expression network analysis. [file 12915_2023_1659_MOESM10_ESM.xlsx]

## Sheet: ck.BP_finalprot.univmuscle.si
Table S8
a: Biological Process
Cluster	cl	ID	Description	qvalue	geneID
brown	brown	GO:0009060	aerobic respiration	8.40696e-28	P00846/P03897/P03886/P03891/P49821/O00217/O75251/P36542/Q9BV35/Q9H3K2/Q99497/P53597/O95299/O75489/O75390/P21399/Q15526/P48735/Q9H1K1/P28331/P47985/P22695/P08574/P48047/Q13423/P25705/P10515/P40926/P19404/O75306/P30566/P50213/P11177/P08559/Q99798/O75208/P24539/P21912/Q16795/P51970/P40925/P03915/P09622/P14735/Q96I99/P31930/O43181/O43837/Q9Y6M9
brown	brown	GO:0002181	cytoplasmic translation	5.76397e-26	Q9BZG8/Q9H2U1/P62979/Q9H446/P62913/Q7Z5Q1/P62249/O00303/P39023/P08865/P46782/P32969/P62263/Q02878/P40429/P18621/Q02543/Q07020/Q9UBQ5/P61313/Q9ULC4/P62269/P67809/P30050/P84098/P62753/P27635/P62280/P62906/P62081/P62701/P61247/P14618/P62841/P63244/P15880/P62750/P18124/P62917/P46781/P62424/P05388/P46778/P46783/P26373/P62241/P49588/P46777
brown	brown	GO:0042775	mitochondrial ATP synthesis coupled electron transport	1.43079e-20	P03897/P03886/P03891/P49821/O00217/O75251/Q9H3K2/Q99497/O95299/O75489/Q9H1K1/P28331/P47985/P22695/P08574/P19404/O75306/O75208/P21912/Q16795/P51970/P03915/P09622/P31930/O43181/Q9Y6M9
brown	brown	GO:0042776	mitochondrial ATP synthesis coupled proton transport	2.50884e-19	P00846/P03897/P03886/P03891/P49821/O00217/O75251/P36542/O95299/O75489/P28331/P48047/P25705/P19404/O75306/P24539/P21912/Q16795/P51970/P03915/O43181/Q9Y6M9
brown	brown	GO:0033108	mitochondrial respiratory chain complex assembly	1.18055e-14	P03886/P03891/O00217/O75251/O95299/O75489/Q15526/Q330K2/P28331/P47985/Q9Y512/Q9BSH4/O75306/Q7L592/Q9H845/Q96CU9/Q14CZ7/Q16795/P51970/P03915/O95831/O43181/Q9Y6M9
brown	brown	GO:0046390	ribose phosphate biosynthetic process	1.40157e-11	P00846/P03897/P03886/P03891/P49821/O00217/O75251/P36542/P00568/P06733/P55263/O95299/O75489/P28331/O60488/P48047/O75746/P24752/O00154/P25705/P10515/P19404/Q8N142/P33121/O75306/O00330/P04075/P30566/P11177/P08559/P24539/P21912/P54819/Q16795/P51970/P03915/P09622/P29401/O43181/Q9Y6M9
brown	brown	GO:0046034	ATP metabolic process	2.66364e-10	P00846/P03897/P03886/P03891/P49821/O00217/O75251/P36542/P00568/P60174/P06733/O95299/O75489/P22413/P28331/P30536/P48047/O75746/P25705/P19404/O75306/P13929/P04075/P14618/P24539/P21912/P54819/Q16795/P51970/P03915/P05067/P17858/P04406/O43181/Q9Y6M9
brown	brown	GO:0032787	monocarboxylic acid metabolic process	1.13817e-06	P13804/P40939/Q14353/P04083/Q03135/O75521/Q99497/P60174/P00352/P06733/P05166/Q8WWM9/Q16836/Q8N4T8/Q5VWC8/P30084/P48735/Q9Y6E7/Q99714/O60488/P42126/P21796/Q9GZT4/O75746/P49914/P24752/O00154/P11310/P19440/Q03013/P22033/P10515/Q96RQ3/O95470/P33121/P55084/O00330/P13929/P04075/Q16698/Q9H845/P14618/P11177/P08559/P38117/Q9UP65/Q9H1P3/P42765/Q16696/Q15493/P09622/P47712/P05067/Q86YB7/Q13011/P17858/P04406/…
brown	brown	GO:0007005	mitochondrion organization	8.33104e-06	P03886/P03891/O75431/O00217/O75251/Q9P275/Q9H3K2/Q99497/Q9NX63/O95299/O75489/Q15526/Q330K2/Q9Y6E7/P45880/P28331/Q99714/P47985/P21796/P30536/Q99595/P53365/Q9Y512/P05141/P04179/Q9BSH4/O75306/Q7L592/Q9H845/Q96CU9/Q9UQM7/Q14CZ7/Q9NQ11/O95202/P42765/Q16795/Q8NE86/P30048/P51970/P03915/Q9BUR5/P49815/O95831/O60830/Q8WWC4/P35914/O43181/O95817/P50542/Q9Y6M9
brown	brown	GO:0044282	small molecule catabolic process	3.01824e-05	P13804/P40939/P23526/O75521/P00367/Q99497/P60174/P06733/P05166/P48728/P04181/Q16836/P30084/Q99714/P42126/O75746/P49914/P24752/P55809/P11310/Q96RQ3/P00505/P55084/P13929/Q8TDQ7/Q16698/Q16878/Q02252/P14618/O43708/Q9Y235/P38117/P42765/Q96C23/P09622/Q86YB7/Q13011/P17858/Q6NVY1/P35914/Q14642/P28288/P50542/Q86YJ6
brown	brown	GO:0016054	organic acid catabolic process	6.44866e-05	P13804/P40939/P23526/O75521/P00367/P05166/P48728/P04181/Q16836/P30084/Q99714/P42126/P49914/P24752/P11310/Q96RQ3/P00505/P55084/Q8TDQ7/Q16698/Q16878/Q02252/O43708/P38117/P42765/P09622/Q86YB7/Q13011/Q6NVY1/P35914/P28288/P50542/Q86YJ6
brown	brown	GO:1901137	carbohydrate derivative biosynthetic process	9.79862e-05	P00846/P03897/P03886/P03891/O15466/P49821/O00217/O75251/P36542/P23919/Q9H6U8/P00568/P60174/P06733/P55263/O95299/O75489/Q96JB2/Q9Y4C5/Q9UK23/P28331/O60488/Q9NRG1/P48047/O75746/P24752/Q10469/O00154/P25705/P10515/P19404/Q8N142/Q13724/P33121/P83436/O75306/O00330/P04075/Q8TDQ7/P30566/Q07326/Q6IS24/P01133/O60512/Q96RP7/P11177/P08559/P24539/P21912/P54819/Q16795/P51970/Q9BXS4/P03915/P09622/P29401/Q6P9A2/…
brown	brown	GO:0006635	fatty acid beta-oxidation	0.00015329	P13804/P40939/O75521/Q16836/P30084/Q99714/P42126/P24752/P11310/P55084/Q16698/P38117/P42765/Q86YB7/Q13011/P28288/P50542
brown	brown	GO:1902600	proton transmembrane transport	0.00117899	P00846/O75251/P36542/Q99497/O43707/Q9Y487/Q15526/P47985/P08574/P48047/Q13423/P25705/P05141/Q9BSH4/Q00325/P24539/P03915/P31930
brown	brown	GO:0006734	NADH metabolic process	0.00143131	P60174/P06733/O75746/P40926/P13929/P14618/P40925/Q86X67/P17858/O43837
brown	brown	GO:0009081	branched-chain amino acid metabolic process	0.00187918	P05166/P30084/Q99714/P24752/Q96RQ3/Q02252/P09622/Q6NVY1/P35914
brown	brown	GO:0006790	sulfur compound metabolic process	0.00221674	P23526/Q99497/P53597/P78417/Q04760/Q99707/Q9Y4C5/Q9H1K1/Q9Y2Q3/P22413/O60488/P24752/O00154/P19440/Q03013/P22033/P10515/Q96RQ3/P33121/P04179/O00330/Q9UMS0/Q16878/O43708/Q96RP7/P11177/P08559/Q5T440/P09622/Q96I99/P30711/Q11203/Q6IMI4
brown	brown	GO:0000027	ribosomal large subunit assembly	0.00230951	P62913/Q02878/P27635/P62750/Q9NU22/P05388/Q6Q0C0/P46777
brown	brown	GO:0042255	ribosome assembly	0.00269642	P62913/P08865/P46782/P62263/Q02878/P27635/P62841/P62750/Q9NU22/P05388/Q6Q0C0/P46777
brown	brown	GO:0005975	carbohydrate metabolic process	0.00383996	Q16531/O15466/Q9BTY2/O00757/P60174/P06733/Q9BUM1/P78417/Q04760/Q13572/O75390/P48735/Q9Y4C5/Q9UK23/P22413/O75746/Q10469/P11310/P01344/Q9BXJ1/P10515/P40926/P46976/Q13724/Q9NPG4/P13929/P04075/Q8TDQ7/Q9BV94/P25929/P50213/P01133/O60512/P14618/Q96RP7/P11177/P08559/P11216/Q15493/P49792/Q6VVB1/Q96C23/P47712/P05067/Q9UQK1/P17858/P04406/P17050/Q14642/Q11203/P08236/O43280
brown	brown	GO:0042273	ribosomal large subunit biogenesis	0.0054345	P62913/Q02878/Q9BYD6/P27635/P62906/Q9UHA3/P62750/P18124/Q9NU22/P62424/P05388/Q6Q0C0/P46777
brown	brown	GO:0006749	glutathione metabolic process	0.0102716	Q99497/P78417/Q04760/Q9Y2Q3/P19440/Q03013/P04179/O43708/P30711
brown	brown	GO:1990748	cellular detoxification	0.0147837	Q99497/P00352/P78417/Q8WWM9/Q9Y2Q3/P30044/P04179/O43708/P30048/Q6DKJ4/P30711/Q9NP58
brown	brown	GO:0006006	glucose metabolic process	0.0171204	Q16531/O00757/P60174/P06733/Q9BUM1/O75746/P11310/P01344/Q9BXJ1/P10515/P40926/P13929/P25929/P14618/P11177/P08559/Q15493/P49792/Q96C23/P17858/P04406
brown	brown	GO:0006744	ubiquinone biosynthetic process	0.0209229	Q99807/Q5HYK3/Q9Y2Z9/O75208/Q16795/Q9Y3A0
brown	brown	GO:1901663	quinone biosynthetic process	0.0209229	Q99807/Q5HYK3/Q9Y2Z9/O75208/Q16795/Q9Y3A0
brown	brown	GO:0098754	detoxification	0.0254766	Q99497/P00352/P78417/Q8WWM9/P08183/Q9Y2Q3/P30044/P04179/O43708/P30048/Q6DKJ4/P30711/Q9NP58
brown	brown	GO:0006743	ubiquinone metabolic process	0.0294063	Q99807/Q5HYK3/Q9Y2Z9/O75208/Q16795/Q9Y3A0
brown	brown	GO:1990542	mitochondrial transmembrane transport	0.0306579	Q9BV35/P21796/O75746/O43772/Q99595/P05141/Q00325/O95202/Q8NE86/O95831/O60830/Q8WWC4
brown	brown	GO:0044283	small molecule biosynthetic process	0.0366767	Q16531/Q14353/P04083/P23919/P00367/Q99497/O00757/P60174/P00352/Q9BUM1/P55263/Q99807/P04181/Q8N4T8/Q5VWC8/Q99707/Q99714/Q9NRG1/Q9GZT4/O75746/O00154/P11310/P19440/Q03013/Q13907/P40926/P00505/Q5HYK3/Q16878/Q9Y2Z9/O75208/Q9H1P3/P42765/Q16795/Q15493/P49792/P00966/P27987/O15270/P47712/Q9BV79/P35914/Q9Y3A0/P28288/Q86YJ6
brown	brown	GO:0051444	negative regulation of ubiquitin-protein transferase activity	0.0392474	P62913/Q99497/P62081/P62841/Q9UI95/P46777
pink	pink	GO:0030198	extracellular matrix organization	6.40069e-28	Q13162/Q76M96/Q17RW2/O75718/O95528/Q92626/Q8TE58/Q96HF1/Q08397/P20908/Q96AY3/P43235/Q15582/Q05707/Q5TAT6/Q06828/Q07092/Q96BA8/P51884/Q92791/Q9Y4K0/P08582/P05997/Q68BL7/P58215/O00339/O94769/P08311/O95967/Q9H3U7/P24043/Q8IWU6/P28300/P39059/P02452/P08123/P07942/Q8TE56/O95450/Q9Y6C2/P08572/P12107/P39060/P25391
pink	pink	GO:0043062	extracellular structure organization	6.40069e-28	Q13162/Q76M96/Q17RW2/O75718/O95528/Q92626/Q8TE58/Q96HF1/Q08397/P20908/Q96AY3/P43235/Q15582/Q05707/Q5TAT6/Q06828/Q07092/Q96BA8/P51884/Q92791/Q9Y4K0/P08582/P05997/Q68BL7/P58215/O00339/O94769/P08311/O95967/Q9H3U7/P24043/Q8IWU6/P28300/P39059/P02452/P08123/P07942/Q8TE56/O95450/Q9Y6C2/P08572/P12107/P39060/P25391
pink	pink	GO:0045229	external encapsulating structure organization	6.40069e-28	Q13162/Q76M96/Q17RW2/O75718/O95528/Q92626/Q8TE58/Q96HF1/Q08397/P20908/Q96AY3/P43235/Q15582/Q05707/Q5TAT6/Q06828/Q07092/Q96BA8/P51884/Q92791/Q9Y4K0/P08582/P05997/Q68BL7/P58215/O00339/O94769/P08311/O95967/Q9H3U7/P24043/Q8IWU6/P28300/P39059/P02452/P08123/P07942/Q8TE56/O95450/Q9Y6C2/P08572/P12107/P39060/P25391
pink	pink	GO:0071559	response to transforming growth factor beta	1.7509e-07	Q8N2S1/P83110/Q92743/O95528/Q6EMK4/P43235/Q86UU0/Q06828/Q9BPW5/Q9NR99/P06241/P35555/P35556/Q14766/P28300/P02452/P08123/Q9Y6C2/P37173/Q9H6D8/P08572
pink	pink	GO:0001501	skeletal system development	1.77947e-07	P20774/Q9BXP8/P55287/P78562/O95528/Q96HF1/P43235/Q15582/Q5TAT6/Q8WUA8/P35555/P35556/P21810/Q9Y6U3/Q9Y4K0/P05997/P12644/Q8IWU6/P28300/P02452/P08123/P23284/Q93097/O00744/P37173/Q8N6Y2/Q8IZV5/P12107/O95388/P51888
pink	pink	GO:0032963	collagen metabolic process	3.21976e-07	Q9UBG0/P08670/P07711/P20908/P43235/Q96BA8/Q92791/Q15113/P12644/P02452/P08123/O95450/Q9Y6C2
pink	pink	GO:0071560	cellular response to transforming growth factor beta stimulus	2.52408e-06	Q8N2S1/P83110/Q92743/O95528/Q6EMK4/P43235/Q86UU0/Q06828/Q9BPW5/P06241/P35555/P35556/Q14766/P28300/P02452/P08123/Q9Y6C2/P37173/P08572
pink	pink	GO:0007178	transmembrane receptor protein serine/threonine kinase signaling pathway	5.29837e-06	Q8N2S1/P83110/Q92743/P08670/O95528/Q6EMK4/Q96HF1/P29122/Q86UU0/Q06828/Q9BPW5/Q6ZWJ8/P35555/P35556/Q12841/Q14766/P12644/Q8IWU6/P28300/P08123/Q9Y6C2/P37173
pink	pink	GO:0090092	regulation of transmembrane receptor protein serine/threonine kinase signaling pathway	5.29837e-06	Q8N2S1/P83110/Q92743/O95528/Q6EMK4/Q96HF1/P29122/Q86UU0/Q9BPW5/Q6ZWJ8/P35555/P35556/Q12841/Q14766/P12644/Q8IWU6/P28300/Q9Y6C2/P37173
pink	pink	GO:0051216	cartilage development	1.54153e-05	P20774/Q96HF1/P43235/Q15582/Q8WUA8/P21810/Q9Y6U3/Q9Y4K0/P12644/Q8IWU6/P02452/Q93097/O00744/P37173/P12107/O95388
pink	pink	GO:0061448	connective tissue development	2.26117e-05	P20774/Q96HF1/P20908/P43235/Q15582/Q8WUA8/P21810/Q9Y6U3/Q9Y4K0/P12644/Q8IWU6/P28300/P02452/Q93097/O00744/P37173/P12107/O95388
pink	pink	GO:0032964	collagen biosynthetic process	2.28478e-05	P08670/P20908/Q96BA8/Q92791/Q15113/P12644/P02452/Q9Y6C2
pink	pink	GO:0048514	blood vessel morphogenesis	3.60976e-05	Q92626/Q96HF1/Q96AY3/Q9H2S6/Q15582/Q96BA8/P02751/P07585/Q9Y4K0/P09486/Q9BXX0/O95967/Q9H3U7/P12644/Q8IWU6/P28300/P39059/Q8IUK5/P54753/Q9H4E5/Q9Y6C2/P37173/P08572/P36955/P39060/P25391/P35443
pink	pink	GO:0001503	ossification	5.63045e-05	Q9Y240/Q9UBG0/P55287/P78562/Q96HF1/P12109/P43235/Q5TAT6/Q96CG8/Q96BA8/P35556/P24821/P05997/P12644/P28300/P02452/P08123/O00744/Q9P2E9/P12107/O95388/Q99983
pink	pink	GO:0035987	endodermal cell differentiation	8.74797e-05	P20908/P12109/P02751/Q02388/P05997/P07942/P08572/P12107
pink	pink	GO:0018208	peptidyl-proline modification	0.000316	Q13162/O75718/Q9Y680/Q96AY3/P45877/Q7Z4N8/P23284
pink	pink	GO:0007492	endoderm development	0.000345227	P20908/P12109/P02751/Q02388/P05997/P12644/P07942/P08572/P12107
pink	pink	GO:0006935	chemotaxis	0.000974418	P11233/P13591/P54756/P06241/P33241/Q13509/P07332/P08311/Q9H3U7/P12644/P24043/P28300/P54753/P23284/O60890/O43921/Q92633/Q9UIK4/Q16555/P25391/P35443
pink	pink	GO:0042330	taxis	0.000974418	P11233/P13591/P54756/P06241/P33241/Q13509/P07332/P08311/Q9H3U7/P12644/P24043/P28300/P54753/P23284/O60890/O43921/Q92633/Q9UIK4/Q16555/P25391/P35443
pink	pink	GO:0060572	morphogenesis of an epithelial bud	0.00336202	P12644/Q8IWU6/Q93097/Q8IZV5
pink	pink	GO:0001649	osteoblast differentiation	0.00353249	Q9UBG0/Q96HF1/P12109/Q96CG8/Q96BA8/P35556/P24821/P12644/P28300/P02452/O00744/Q9P2E9/O95388
pink	pink	GO:0010717	regulation of epithelial to mesenchymal transition	0.00364318	Q13009/Q6EMK4/Q96HF1/Q86UU0/Q9Y4K0/P12644/P02452/P37173
pink	pink	GO:0045785	positive regulation of cell adhesion	0.00542112	Q76M96/Q96HF1/Q07092/P02751/P06241/Q9BXX0/O94769/P08311/O95967/P24043/P07942/O00744/Q9Y6C2/P37173/Q96S97/Q5ZPR3/P25391
pink	pink	GO:0042060	wound healing	0.00621602	P20908/Q96AY3/P48307/Q8WUA8/P02751/Q9NQG7/Q9BXX0/P07093/P08311/Q9H3U7/P30530/P28300/P02452/Q9Y6C2/P37173/O95388/Q9Y5L3
pink	pink	GO:0031589	cell-substrate adhesion	0.00767296	Q13009/Q76M96/Q5TAT6/Q07092/P02751/P08582/O75578/O94769/O95967/P30530/P02452/P54753/P07942/Q9Y6C2/Q96S97/Q9H313
pink	pink	GO:0001654	eye development	0.0127574	P08670/Q92626/P20908/Q15293/Q8WUA8/P35555/P35556/P05997/P12644/Q93097/Q9H4E5/P37173/Q8IZV5/P36955/P25391
pink	pink	GO:0006029	proteoglycan metabolic process	0.0182941	O95528/P07585/P21810/Q8TDX6/Q8IWU6/P12107/Q9UL01
pink	pink	GO:0060441	epithelial tube branching involved in lung morphogenesis	0.0206365	P12644/Q93097/Q8IZV5/P25391
pink	pink	GO:0045669	positive regulation of osteoblast differentiation	0.0211476	Q96HF1/Q96CG8/P35556/P12644/O00744/O95388
pink	pink	GO:0051604	protein maturation	0.0240983	Q13162/P78562/P07711/P29122/Q8N436/P15088/P20810/Q495T6/P02751/P08582/P07093/P08311/O95450
pink	pink	GO:0016485	protein processing	0.0240983	P78562/P07711/P29122/Q8N436/P15088/P20810/Q495T6/P08582/P07093/P08311/O95450
pink	pink	GO:0060346	bone trabecula formation	0.0258871	P35556/P02452/O00744
pink	pink	GO:0071230	cellular response to amino acid stimulus	0.0291049	P12109/Q07092/P06241/P05997/P02452/P08123
pink	pink	GO:0110148	biomineralization	0.0291049	P21589/P78562/P35556/P12644/P28300/P02452/P08123/O00744/Q99983
pink	pink	GO:0032965	regulation of collagen biosynthetic process	0.0293787	P08670/Q96BA8/P12644/Q9Y6C2
pink	pink	GO:0001886	endothelial cell morphogenesis	0.0332532	Q9H2S6/P39059/P39060
pink	pink	GO:0071295	cellular response to vitamin	0.033826	P78562/Q63ZY3/P07332/P02452
pink	pink	GO:0048013	ephrin receptor signaling pathway	0.0348069	Q13009/P54756/P06241/P54753/O43921
pink	pink	GO:0010951	negative regulation of endopeptidase activity	0.0386126	Q96HF1/P12111/P20810/P48307/Q02388/P07093/P16035/P36955
pink	pink	GO:0070206	protein trimerization	0.0405383	Q92626/Q6ZMJ2/P08123
pink	pink	GO:0016486	peptide hormone processing	0.0423034	P07711/P29122/P15088/P08311
pink	pink	GO:0071229	cellular response to acid chemical	0.0423034	P12109/Q07092/P06241/P05997/P02452/P08123
b: Molecular Function
Cluster	cl	ID	Description	qvalue	geneID
brown	brown	GO:0003735	structural constituent of ribosome	4.20499e-30	P62979/P62913/Q9BYD1/P62249/P39023/P08865/P46782/Q9BYD2/P32969/P62263/Q02878/P40429/P18621/Q02543/Q07020/P61313/P62269/Q9BYD6/P30050/Q7Z7H8/P84098/P62753/P27635/P62280/P62906/P62081/P62701/P61247/P62841/Q9UHA3/P15880/P62750/P18124/P62917/P46781/P62424/P05388/P46778/P46783/P26373/P62241/P46777/P82914/P82675
brown	brown	GO:0003955	NAD(P)H dehydrogenase (quinone) activity	4.4027e-17	P03897/P03886/P03891/P49821/O00217/O75251/O95299/O75489/Q8N4T8/P28331/P19404/O75306/Q16795/P51970/P03915/O43181/Q9Y6M9
brown	brown	GO:0003954	NADH dehydrogenase activity	2.0096e-16	P03897/P03886/P03891/P49821/O00217/O75251/O95299/O75489/P28331/P19404/O75306/Q16795/P51970/P03915/O95831/O43181/Q9Y6M9
brown	brown	GO:0015453	oxidoreduction-driven active transmembrane transporter activity	2.0096e-16	P03897/P03886/P03891/P49821/O00217/O75251/O95299/O75489/Q15526/P28331/P47985/P08574/P19404/O75306/Q16795/P51970/P03915/P31930/O43181/Q9Y6M9
brown	brown	GO:0009055	electron transfer activity	3.53979e-11	P03897/P03886/P03891/P13804/P49821/O00217/O75251/O95299/O75489/Q15526/P28331/P47985/P08574/P19404/O75306/P21912/P38117/Q16795/P51970/P03915/P31930/O43181/O43837/Q9Y6M9
brown	brown	GO:0019843	rRNA binding	2.81792e-06	P62913/P39023/P46782/P32969/P62263/P62269/P30050/P62280/Q9BSH4/P62701/P62750/P62917/P46781/P05388/Q6NZI2/P46777
brown	brown	GO:0051287	NAD binding	2.3919e-05	P40939/P49821/P23526/P00367/P00352/Q16836/Q06278/P48735/Q9Y6E7/Q13423/O75306/Q5VYX0/P50213/P04406/O43837
brown	brown	GO:0051536	iron-sulfur cluster binding	0.00016305	Q9BZG8/P49821/O00217/O75251/Q06278/P21399/Q9H1K1/P28331/P47985/P19404/O75306/Q9UMS0/Q99798/P21912
brown	brown	GO:0051540	metal cluster binding	0.00016305	Q9BZG8/P49821/O00217/O75251/Q06278/P21399/Q9H1K1/P28331/P47985/P19404/O75306/Q9UMS0/Q99798/P21912
brown	brown	GO:0004300	enoyl-CoA hydratase activity	0.000554101	P40939/P30084/P42126/P55084/Q86YB7/Q96DC8
brown	brown	GO:0050839	cell adhesion molecule binding	0.0026033	P04083/P20073/P05106/P20908/P22061/P08865/Q99497/O43707/Q92616/P06733/Q9UGI8/Q9UDY2/Q02878/Q14956/Q96TA1/P61313/P07355/O00151/P01344/P53365/Q6UXI9/P05783/P37802/Q01082/P31949/P04075/Q9UBC2/P14618/P12830/Q01970/P60033/P21926/P63244/P15880/Q9UQB8/P62750/P62424/Q76LX8/Q9UHD8/P21333/P02461/Q13813/Q15063/P55268/O95817/P26641/P42566/O60645/Q14847/P22681/P12814/P50895
brown	brown	GO:0016209	antioxidant activity	0.0026033	Q99497/P78417/Q8WWM9/Q9Y2Q3/P30044/P04179/O43708/P30048/Q6DKJ4/P30711
brown	brown	GO:0016903	oxidoreductase activity, acting on the aldehyde or oxo group of donors	0.00320555	P49419/P00352/Q06278/P10515/O00330/Q02252/P11177/P08559/P09622/P04406
brown	brown	GO:0015078	proton transmembrane transporter activity	0.00766501	P00846/P36542/Q9Y487/Q15526/P47985/P08574/P48047/Q13423/O75746/P25705/Q00325/P24539/O95202/P31930
brown	brown	GO:0005509	calcium ion binding	0.00766501	P41208/Q96A32/P04083/P20073/P12429/P02585/Q9BV35/Q99944/P05452/O43707/Q14112/P78504/P08758/P05976/P22413/Q9GZT4/O75746/P31415/P16298/P07355/Q6UXI9/O00423/P48960/O43149/P31949/Q9NPG4/Q9BV94/Q9UBC2/Q9NZN4/P01133/P12830/Q01970/Q9UP65/O95202/P13497/Q15493/P47712/P29401/Q76LX8/Q13813/P30626/P55327/Q96D71/P42566/O14958/P22681/P12814/P67936
brown	brown	GO:0016408	C-acyltransferase activity	0.00944212	P40939/P24752/P55084/P42765/O15270
brown	brown	GO:0004601	peroxidase activity	0.0107901	Q99497/Q8WWM9/Q9Y2Q3/P30044/O43708/P30048/P30711
brown	brown	GO:0098641	cadherin binding involved in cell-cell adhesion	0.0154661	P04083/P07355/O00151/P05783/P31949/Q9UQB8
brown	brown	GO:0022829	wide pore channel activity	0.0196044	P36383/P45880/P21796/P35212/Q9Y277
brown	brown	GO:0055106	ubiquitin-protein transferase regulator activity	0.0398228	P62913/P62081/P62841/Q92519/P46777
brown	brown	GO:0005544	calcium-dependent phospholipid binding	0.0421084	P04083/P20073/P12429/P08758/P07355/Q9UP65/P47712
brown	brown	GO:0016860	intramolecular oxidoreductase activity	0.0431704	P05106/O75521/P60174/P30084/P42126/Q13907/Q8TDQ7/Q13011
pink	pink	GO:0005201	extracellular matrix structural constituent	3.60715e-40	Q8N2S1/P20774/Q17RW2/Q92626/P20908/P12109/Q15582/Q05707/Q5TAT6/Q06828/P12111/Q07092/Q96CG8/Q9NR99/P48307/P02751/Q02388/Q96P44/P51884/P07585/P35555/P35556/P21810/P24821/Q15113/Q14766/P09486/P05997/Q9BXX0/Q7Z5L7/O00339/O95967/P24043/P39059/P02452/P08123/P07942/Q9Y6C2/P08572/P12107/P39060/P25391/P51888
pink	pink	GO:0005518	collagen binding	6.78e-17	Q9UBG0/O75718/P07711/P12109/P43235/Q15582/Q05707/P02751/P51884/P07585/Q92791/Q15113/P09486/Q7Z5L7/O75578/O94769/Q8TF66/P28300/P23284
pink	pink	GO:0005539	glycosaminoglycan binding	2.30319e-14	Q8N2S1/Q76M96/Q8TE58/P20908/P29122/Q5TAT6/P02751/P07585/P35555/P21810/Q15113/Q12841/P07093/O94769/P08311/O95967/Q9H3U7/P12644/Q8IWU6/P37173/P12107/O95388/P51888/P35443
pink	pink	GO:1901681	sulfur compound binding	1.23198e-08	Q76M96/Q8TE58/P20908/P29122/Q5TAT6/Q9H0I9/P02751/P35555/Q15113/Q12841/P07093/O94769/P08311/O95967/Q9H3U7/P12644/P12107/O95388/P51888/P35443
pink	pink	GO:0050840	extracellular matrix binding	1.25655e-07	Q92626/Q8TE58/Q15582/P07585/P21810/P09486/Q68BL7/Q9H3U7/Q8TF66/P12107
pink	pink	GO:0019838	growth factor binding	1.09763e-05	Q8N2S1/Q92743/Q92626/Q6EMK4/P20908/P12109/P29122/Q8WUA8/Q14766/P02452/P08123/P37173
pink	pink	GO:0005178	integrin binding	1.25171e-05	Q8N2S1/Q96HF1/P20908/Q15582/Q07092/P02751/P35555/O75578/O94769/P07942/Q9Y6C2/O95388/P35443
pink	pink	GO:0005509	calcium ion binding	2.66318e-05	Q8N2S1/Q9BUP0/P55287/O43852/Q8TAB3/Q9Y680/Q96AY3/Q15293/Q9NWM8/O95302/P35555/P35556/Q12841/Q14766/Q9Y6U3/Q9Y4K0/P09486/O00339/O95967/Q9H3U7/Q8IWU6/Q9BSJ8/Q8N6Y1/Q9H313/P35443
pink	pink	GO:0001968	fibronectin binding	5.99181e-05	Q76M96/P07711/Q96HF1/P43235/P58215/Q8TF66
pink	pink	GO:0003755	peptidyl-prolyl cis-trans isomerase activity	7.40556e-05	Q9Y680/Q96AY3/Q9NWM8/O95302/P45877/P23284
pink	pink	GO:0061134	peptidase regulator activity	0.000394577	Q96HF1/P12111/P20810/P48307/P02751/Q02388/Q15113/P07093/P16035/P36955
pink	pink	GO:0008233	peptidase activity	0.000699186	Q9BXP8/P83110/Q92743/P78562/P07711/Q8TE58/O95084/P43235/P29122/Q8N436/P15088/Q495T6/P10619/Q8N4T0/Q9UKU6/P08311/P15086/Q8TE56/O95450/P20933
pink	pink	GO:0016641	oxidoreductase activity, acting on the CH-NH2 group of donors, oxygen as acceptor	0.000737897	Q08397/Q9Y4K0/P58215/P28300
pink	pink	GO:0043394	proteoglycan binding	0.00230366	P07711/P20908/P43235/P02751/P24821
pink	pink	GO:0005044	scavenger receptor activity	0.00261622	P21757/Q6ZMJ2/Q9Y4K0/Q5KU26/P58215
pink	pink	GO:0019199	transmembrane receptor protein kinase activity	0.00279449	Q8N2S1/Q15198/P54756/Q14766/P30530/P54753/P37173
pink	pink	GO:0030545	receptor regulator activity	0.0084833	Q9Y240/P20774/Q92626/Q96HF1/P35555/P08311/P12644/Q93097/O00744/P35443
pink	pink	GO:0048018	receptor ligand activity	0.0134114	Q9Y240/P20774/Q96HF1/P35555/P08311/P12644/Q93097/O00744/P35443
pink	pink	GO:0017171	serine hydrolase activity	0.0147344	P83110/Q92743/O95084/P43235/P29122/P10619/P08311
pink	pink	GO:0005507	copper ion binding	0.0216332	Q08397/Q9Y4K0/P58215/P28300
