# Supplementary material for: Population transcriptogenomics highlights impaired metabolism and small population sizes in tree frogs living in the Chernobyl Exclusion Zone
Source: BMC Biol. 2023 Jul 31;21:164. doi: 10.1186/s12915-023-01659-2 (PMC10391870; doi:10.1186/s12915-023-01659-2)
Supplement: Supplementary file 11 — Additional file 11: Table S9. Enrichment of GO Biological Process functions in module eigengenes obtained from weighted gene co-expression network analysis using the matrix of expression filtered for lowly expressed genes and corrected by genetic distances. [file 12915_2023_1659_MOESM11_ESM.xlsx]

## Sheet: ck.BP_finalprot.univmuscle.mxad
Table S9
Cluster	ID	Description	qvalue	geneID
darkgrey	GO:0050829	defense response to Gram-negative bacterium	0.0186609	Q15485/O00206/Q9NRR4
darkred	GO:0019646	aerobic electron transport chain	1.23135e-05	P00395/P03897/P00156/P03886/P03891/P03905
darkred	GO:0006119	oxidative phosphorylation	1.23135e-05	P00846/P00395/P03897/P00156/P03886/P03891/P03905
darkred	GO:0042773	ATP synthesis coupled electron transport	1.23135e-05	P00395/P03897/P00156/P03886/P03891/P03905
darkred	GO:0042775	mitochondrial ATP synthesis coupled electron transport	1.23135e-05	P00395/P03897/P00156/P03886/P03891/P03905
darkred	GO:0042776	proton motive force-driven mitochondrial ATP synthesis	8.38614e-05	P00846/P03897/P03886/P03891/P03905
darkred	GO:0046390	ribose phosphate biosynthetic process	0.00198975	P00846/P03897/P03886/P03891/P03905/Q02127/P29401
darkred	GO:0097320	plasma membrane tubulation	0.00858795	Q9ULH1/Q9UKS6/Q9Y5X1
darkred	GO:0010257	NADH dehydrogenase complex assembly	0.0203399	P03886/P03891/P03905
darkred	GO:0032981	mitochondrial respiratory chain complex I assembly	0.0203399	P03886/P03891/P03905
darkred	GO:0051973	positive regulation of telomerase activity	0.0262469	Q6NT76/Q8TDX7/O15381
darkred	GO:0046034	ATP metabolic process	0.0466721	P00846/P03897/P03886/P03891/P03905
