# Supplementary material for: Population transcriptogenomics highlights impaired metabolism and small population sizes in tree frogs living in the Chernobyl Exclusion Zone
Source: BMC Biol. 2023 Jul 31;21:164. doi: 10.1186/s12915-023-01659-2 (PMC10391870; doi:10.1186/s12915-023-01659-2)
Supplement: Supplementary file 12 — Additional file 12: Table S10. Concentration of heavy metals and radionuclides measured on the two reference sites near Slavutych (G18 and H18). Recommended guidelines are indicated for each element (when existing). Na: Not available. [file 12915_2023_1659_MOESM12_ESM.xlsx]

## Sheet: Sheet1
Table S10
	Elemental	Site G18	SD	Site H18	SD	Water potability (WHO) or Health recommended guidelines (USEPA)	Freshwater recommended guideline
	Co µg/L	0.7	0.05	0.32	0.13	NA	4µg/L (Canada, Water quality guidelines 2004)
	Cu µg/L	7.9	4.44	8.85	3.65	2mg/L (WHO/SDE/WSH/03.04/88 2004)	NA
	Sr µg/L	116.52	3.98	96.05	4.92	1500µg/L (Canada - Rapport)	NA
	Cs µg/L	0.11	0.02	0.02	0.01	1µg/L (ATSDR 2004)	NA
	Ba µg/L	53.73	2.98	50.49	2.93	1,3mg/L (WHO/FWC/WSH/16.48 2016)	NA
	U µg/L	0.016	0.002	0.019	0.003	30µg/L (WHO/SDE/WSH/03.04/118 2005)	NA
	Cr µg/L	< 0.84	NA	< 3.3	NA	NA	NA
	Ni µg/L	< 0.84	NA	< 3.3	NA	NA	NA
	Th /Cd µg/L	< 0.84	NA	< 3.3	NA	NA	NA
	Pb µg/L	< 0.84	NA	< 3.3	NA	NA	NA
	Fe mg/L	0.38	0	0.21	0	NA	NA
	K mg/L	4.6	0.05	3.9	0.37	NA	NA
	Mg mg/L	9.4	0.25	8.9	0.58	NA	NA
	Na mg/L	10.1	0.28	0.29	8.9	NA	NA
	Ca mg/L	47.8	3.47	39	2.58	No health-based guideline value is proposed for hardness (WHO 2006)	NA
	Mn mg/L	0.78	NA	0.54	NA	NA	NA
